# Supplementary material for: Physiological and Dual Transcriptional Analysis of Microalga Graesiella emersonii–Amoeboaphelidium protococcarum Pathosystem Uncovers Conserved Defense Response and Robust Pathogenicity
Source: Int J Mol Sci. 2021 Nov 27;22(23):12847. doi: 10.3390/ijms222312847 (PMC8657485; doi:10.3390/ijms222312847)
Supplement: Supplementary file 1 [file ijms-22-12847-s001.zip]

Archive with 7 entries (5 files):
- ijms-1460499-supplementary/
- ijms-1460499-supplementary/Supplementary Materials/
- ijms-1460499-supplementary/Supplementary Materials/Supplementary materials.pdf
- ijms-1460499-supplementary/Supplementary Materials/Table S2 a total of 774 differentially expressed TFs in G. emersonii.txt
- ijms-1460499-supplementary/Supplementary Materials/Table S3 Sixty-nine putative CAZymes encoding genes were differentially expressed and identi-fied in cluster II of A. protococcarum.xlsx
- ijms-1460499-supplementary/Supplementary Materials/Table S4 PHI associated with key virulence and pathogenicity.xlsx
- ijms-1460499-supplementary/Supplementary Materials/Table S5 72 genes associated with increased virulence.xlsx
