# Supplementary material for: Physiological and Dual Transcriptional Analysis of Microalga Graesiella emersonii–Amoeboaphelidium protococcarum Pathosystem Uncovers Conserved Defense Response and Robust Pathogenicity
Source: Int J Mol Sci. 2021 Nov 27;22(23):12847. doi: 10.3390/ijms222312847 (PMC8657485; doi:10.3390/ijms222312847)
Supplement: Supplementary file 1 [file ijms-22-12847-s001.zip › ijms-1460499-supplementary/Supplementary Materials/Table S2 a total of 774 differentially expressed TFs in G. emersonii.txt]

gene_id	Family
gene-Cem10048	Jumonji
gene-Cem03154	Orphans
Novel00648	ABI3VP1
gene-Cem19326	HB
gene-Cem03151	SBP
gene-Cem19452	SNF2
gene-Cem21823	C2H2
gene-Cem02623	SET
gene-Cem16657	MYB
gene-Cem16659	SWI/SNF-SWI3
gene-Cem02938	MYB
gene-Cem19692	GNAT
gene-Cem07528	GNAT
gene-Cem05232	SET
gene-Cem14442	GNAT
gene-Cem11109	FHA
gene-Cem15611	Jumonji
Novel00889	C2H2
gene-Cem04712	IWS1
gene-Cem04241	CCAAT
gene-Cem14272	CCAAT
gene-Cem19456	TAZ
gene-Cem21502	MYB
gene-Cem17178	Sigma70-like
gene-Cem20704	AP2-EREBP
gene-Cem13380	SET
Novel00464	bZIP
gene-Cem07255	GNAT
gene-Cem00475	TIG
gene-Cem10871	SET,SET
gene-Cem03650	PHD
gene-Cem09745	SNF2
gene-Cem14975	bZIP
gene-Cem14846	RB
gene-Cem09030	PHD
gene-Cem09031	TUB
gene-Cem19047	FHA
gene-Cem16623	C3H
gene-Cem16254	TRAF
gene-Cem16250	Coactivator p15
gene-Cem17098	SET
gene-Cem08815	GNAT
gene-Cem15192	GNAT
gene-Cem01505	ARID
gene-Cem16784	IWS1
gene-Cem15731	GNAT
gene-Cem17656	CPP
gene-Cem18530	TRAF
gene-Cem02085	TRAF
gene-Cem00376	bZIP
gene-Cem01701	SBP
gene-Cem14434	SNF2
gene-Cem06769	Orphans
gene-Cem11476	TRAF
gene-Cem21439	MYB
gene-Cem10133	C2H2
gene-Cem16433	SNF2,SNF2
gene-Cem13987	G2-like
gene-Cem07910	TRAF
gene-Cem13011	TRAF
gene-Cem18225	Orphans
gene-Cem06598	SBP
gene-Cem01477	FHA
gene-Cem00280	SET
gene-Cem00281	E2F-DP
gene-Cem13200	C2C2-GATA
gene-Cem21798	BSD
gene-Cem09914	GNAT
gene-Cem12909	CCAAT
gene-Cem11335	CPP
gene-Cem04292	MYB
gene-Cem09363	C3H
gene-Cem18811	PHD
gene-Cem04505	bZIP
gene-Cem15823	ABI3VP1
gene-Cem02279	GNAT
gene-Cem07871	ABI3VP1
gene-Cem19817	MBF1
gene-Cem17598	AP2-EREBP
gene-Cem12334	SBP
gene-Cem04059	AP2-EREBP
gene-Cem15434	SET
gene-Cem04508	MYB
gene-Cem17378	SET
gene-Cem03302	GNAT
gene-Cem17922	TRAF
gene-Cem21722	TRAF
gene-Cem21723	TRAF
gene-Cem12701	SET
gene-Cem18011	MYB
gene-Cem06507	FHA
gene-Cem13123	C2H2
gene-Cem12709	RWP-RK
gene-Cem00652	TRAF
gene-Cem12442	CCAAT
gene-Cem10405	GNAT
gene-Cem19367	SBP
gene-Cem06772	ABI3VP1
gene-Cem06770	ABI3VP1
gene-Cem19241	SNF2
gene-Cem03288	SET
gene-Cem16925	GNAT
gene-Cem12874	CCAAT
gene-Cem10221	C2H2
gene-Cem14275	SET
gene-Cem11383	G2-like
gene-Cem14983	PHD
gene-Cem03901	Jumonji
gene-Cem09316	SET
gene-Cem09311	SNF2
gene-Cem21891	MYB
gene-Cem15545	SNF2
Novel00845	SBP
gene-Cem03572	Jumonji
gene-Cem06273	SET
gene-Cem19620	PHD
gene-Cem07055	FHA
gene-Cem18566	GNAT
gene-Cem17298	AP2-EREBP
Novel01587	C2C2-GATA
gene-Cem03690	SNF2
gene-Cem04978	AP2-EREBP
gene-Cem10839	bHLH
gene-Cem17294	SET
gene-Cem16669	TRAF
gene-Cem16584	E2F-DP
Novel00690	SET
gene-Cem03459	HMG
gene-Cem08991	SET
gene-Cem11009	SET
gene-Cem16219	MYB
gene-Cem00481	BSD
Novel00593	GNAT
gene-Cem13236	MYB
gene-Cem17227	SWI/SNF-SWI3
gene-Cem15990	AP2-EREBP
gene-Cem14939	ARID
gene-Cem05548	C2C2-GATA
gene-Cem18029	SET
gene-Cem15311	AP2-EREBP
gene-Cem14934	G2-like
Novel00602	SET
gene-Cem05678	MYB
Novel00439	C2H2
gene-Cem08977	SNF2
gene-Cem18288	SET
gene-Cem21047	bZIP
Novel00025	SBP
gene-Cem18366	ARR-B
gene-Cem12865	TRAF
gene-Cem13197	ABI3VP1
gene-Cem11737	SET
gene-Cem13192	AP2-EREBP
gene-Cem18044	SET
gene-Cem05794	HMG
gene-Cem14295	AUX/IAA
gene-Cem01841	SET
gene-Cem12653	GNAT
gene-Cem06570	PLATZ
gene-Cem10679	SNF2
gene-Cem18046	PHD
gene-Cem01539	bZIP
gene-Cem17769	PHD
gene-Cem05403	ARID
gene-Cem15168	GNAT
gene-Cem01438	IWS1
gene-Cem20537	C2C2-GATA
gene-Cem05871	SET
gene-Cem13606	PLATZ
gene-Cem19135	Orphans
gene-Cem19060	AP2-EREBP
gene-Cem01210	AP2-EREBP
gene-Cem11371	BSD
gene-Cem16081	FHA
Novel00237	HMG
gene-Cem07315	PHD
gene-Cem00228	FHA
gene-Cem11274	Orphans
gene-Cem11545	PHD
gene-Cem11544	TUB
gene-Cem00221	SET
gene-Cem14146	SNF2
gene-Cem17419	ARID
gene-Cem11421	SBP
gene-Cem11787	SNF2
gene-Cem06228	SET
gene-Cem06110	MYB
gene-Cem13935	CCAAT
gene-Cem02127	AP2-EREBP
gene-Cem01329	CSD
gene-Cem01281	FHA
gene-Cem01280	AP2-EREBP
gene-Cem09097	TRAF
gene-Cem01326	GNAT
gene-Cem07260	SNF2
gene-Cem05702	CCAAT
gene-Cem12185	SNF2
gene-Cem16884	SET
gene-Cem16887	PHD
gene-Cem04164	SET
gene-Cem15597	C2C2-GATA
gene-Cem19613	C3H
gene-Cem22266	TRAF
gene-Cem12641	C2C2-GATA
gene-Cem01060	BSD
gene-Cem01104	BSD
gene-Cem10263	C2H2
gene-Cem21999	SNF2
gene-Cem14358	C2H2
gene-Cem10063	C2C2-GATA
gene-Cem00917	IWS1
gene-Cem20620	SET
gene-Cem09457	bZIP
gene-Cem19293	ARR-B
gene-Cem06233	SBP
gene-Cem17040	Orphans
gene-Cem22126	SET
Novel00189	SNF2
gene-Cem11498	MYB
gene-Cem06603	bZIP
gene-Cem11491	mTERF
gene-Cem16316	TAZ
gene-Cem02540	MYB
gene-Cem20607	AP2-EREBP
gene-Cem03793	MYB
gene-Cem19938	TRAF
gene-Cem08695	SNF2
gene-Cem05868	PBF-2-like,PBF-2-like
gene-Cem12595	MYB
gene-Cem15329	GNAT
gene-Cem06548	MED7
gene-Cem00769	SET
gene-Cem08321	mTERF
gene-Cem11111	Orphans
gene-Cem07128	HMG
gene-Cem04880	SNF2,SNF2
gene-Cem07127	HMG
Novel01103	C3H
gene-Cem17490	SNF2
gene-Cem20659	GNAT
gene-Cem00612	SNF2
gene-Cem06708	GNAT
gene-Cem20225	GNAT
gene-Cem20307	C3H
Novel00896	CCAAT
gene-Cem22238	SBP
gene-Cem14361	GNAT
gene-Cem12929	PHD
gene-Cem13396	HMG
gene-Cem00461	C3H
gene-Cem18413	Orphans
gene-Cem15035	SNF2
gene-Cem20720	SBP
gene-Cem15036	FHA
gene-Cem16251	ARID
gene-Cem21122	SBP
gene-Cem13906	AUX/IAA
gene-Cem19532	SNF2
gene-Cem14602	SET
gene-Cem07414	GNAT
gene-Cem02642	C2H2
gene-Cem03450	IWS1
gene-Cem16224	mTERF
gene-Cem11600	SNF2
gene-Cem15957	MADS
gene-Cem07461	C3H
gene-Cem07019	SET
gene-Cem14519	SET
gene-Cem04167	SET
gene-Cem15738	bZIP
gene-Cem07549	SBP
gene-Cem22058	mTERF
gene-Cem15043	SNF2
gene-Cem07014	mTERF
gene-Cem15341	SET
gene-Cem08810	GNAT
gene-Cem01316	SNF2
Novel00279	C3H
gene-Cem00382	SET
gene-Cem11239	FHA
gene-Cem00261	HSF
gene-Cem03969	SET
gene-Cem17888	bZIP
gene-Cem09451	bZIP
gene-Cem00147	GNAT
gene-Cem00145	TIG
gene-Cem07400	MYB
gene-Cem07907	C3H
gene-Cem16030	GNAT
gene-Cem10640	C2H2
gene-Cem16521	SET
gene-Cem01813	C2C2-GATA
gene-Cem01810	bHLH
gene-Cem00548	bZIP
gene-Cem02337	FHA
gene-Cem09194	E2F-DP
Novel00235	Jumonji
gene-Cem06588	RB
gene-Cem09909	bZIP
gene-Cem04169	SET
gene-Cem04282	C3H
gene-Cem17424	Jumonji
gene-Cem11304	SBP
gene-Cem04163	SET
gene-Cem01383	AP2-EREBP
gene-Cem10027	GNAT
gene-Cem09569	FHA
gene-Cem04511	CCAAT
gene-Cem01695	SNF2
gene-Cem20578	FHA
gene-Cem15816	MYB
gene-Cem15814	TRAF
gene-Cem09551	ARID
gene-Cem20573	FHA
gene-Cem21498	E2F-DP
gene-Cem16355	MYB
gene-Cem21715	RWP-RK
gene-Cem11861	TRAF
gene-Cem09998	GNAT
gene-Cem16452	HB
gene-Cem11869	GNAT
gene-Cem07697	TRAF
Novel00752	S1Fa-like
gene-Cem10461	SET
gene-Cem18720	SET
gene-Cem12734	MED6
gene-Cem02151	SNF2
gene-Cem10464	SBP
gene-Cem12514	AP2-EREBP
gene-Cem06939	C3H
gene-Cem01031	GNAT
gene-Cem10237	AP2-EREBP
gene-Cem05363	AP2-EREBP
gene-Cem15258	PHD
gene-Cem05196	PHD
gene-Cem22271	SET
gene-Cem04606	GNAT
gene-Cem00922	GNAT
gene-Cem22274	AP2-EREBP
gene-Cem06341	TRAF
gene-Cem19974	FHA
gene-Cem14320	CCAAT
gene-Cem07765	RWP-RK
gene-Cem15550	SNF2
gene-Cem09868	SET
gene-Cem19798	G2-like,G2-like
gene-Cem13348	SBP
gene-Cem12605	SET
gene-Cem15559	MYB
gene-Cem00033	SNF2
gene-Cem04862	SET
gene-Cem07026	TRAF
gene-Cem15079	SET
gene-Cem19735	Jumonji
gene-Cem07182	SET
Novel01754	SBP
gene-Cem03584	MYB
Novel01758	MYB
gene-Cem05097	AP2-EREBP
gene-Cem02604	TIG
gene-Cem12338	SBP
gene-Cem16772	C2C2-GATA
gene-Cem22091	SET
gene-Cem15089	SET
gene-Cem09245	FHA
gene-Cem13226	MYB
gene-Cem04465	ARID
gene-Cem20196	FHA
gene-Cem17199	C3H
gene-Cem05393	PHD
gene-Cem11860	TRAF
gene-Cem15778	SET
gene-Cem04265	C3H
gene-Cem04263	SNF2
gene-Cem14251	SET
gene-Cem00510	SBP
gene-Cem18293	C2H2
Novel00405	AP2-EREBP
gene-Cem04016	GNAT
gene-Cem02124	SET
gene-Cem01591	C2H2
gene-Cem08558	C2C2-GATA
gene-Cem05604	C2C2-GATA
gene-Cem14770	TRAF
Novel00039	SNF2
gene-Cem10166	SNF2
gene-Cem05782	MYB
gene-Cem16077	AP2-EREBP
gene-Cem19519	Coactivator p15
gene-Cem13898	CCAAT
gene-Cem18850	TRAF
gene-Cem05789	MYB
gene-Cem17993	HMG
gene-Cem00854	PLATZ
gene-Cem18907	TRAF
gene-Cem04413	SNF2
gene-Cem15177	SNF2
gene-Cem13671	AP2-EREBP
gene-Cem19050	Orphans
gene-Cem11341	SBP
gene-Cem16096	ARID
gene-Cem01771	IWS1
gene-Cem13986	GNAT
gene-Cem04002	C3H
gene-Cem09618	GNAT
gene-Cem20943	SNF2
gene-Cem04004	PHD
gene-Cem01805	C2C2-GATA
gene-Cem09696	MADS
gene-Cem20825	C3H
gene-Cem03950	CSD
gene-Cem16392	AP2-EREBP
gene-Cem10110	CCAAT,CCAAT
gene-Cem07249	C2C2-GATA
gene-Cem13170	CPP
gene-Cem05738	C3H
gene-Cem01297	GNAT
gene-Cem01298	GNAT
gene-Cem02786	FHA
Novel01143	GNAT
gene-Cem18435	ARID
Novel01786	Orphans
gene-Cem09833	TRAF
gene-Cem12794	SBP
gene-Cem16955	mTERF
gene-Cem11191	Orphans
gene-Cem01171	TRAF
gene-Cem01170	TRAF
gene-Cem01174	RWP-RK
gene-Cem17413	TRAF
gene-Cem17412	TRAF
gene-Cem09342	TIG
gene-Cem19289	ARR-B
gene-Cem20229	GNAT
gene-Cem15512	CPP
gene-Cem01470	SNF2
gene-Cem10332	FHA
gene-Cem07724	AP2-EREBP
gene-Cem19937	TRAF
gene-Cem15208	AP2-EREBP
gene-Cem11482	ABI3VP1
gene-Cem19836	C3H
gene-Cem19839	C3H
gene-Cem19113	SNF2
gene-Cem06252	C3H
gene-Cem13774	AP2-EREBP
gene-Cem12964	Rcd1-like
gene-Cem11891	SET
gene-Cem00675	C3H
gene-Cem03178	Orphans
gene-Cem03076	MYB
gene-Cem14916	bZIP
gene-Cem08561	C2C2-GATA
gene-Cem15339	GNAT
Novel01498	C3H
gene-Cem09206	CCAAT
gene-Cem02957	SNF2
gene-Cem05191	MYB
gene-Cem11128	SNF2
gene-Cem01005	RWP-RK
gene-Cem11120	AP2-EREBP
gene-Cem05607	AP2-EREBP
gene-Cem05354	SET
gene-Cem08236	mTERF,mTERF
gene-Cem17529	PHD
gene-Cem00600	Orphans
gene-Cem14213	MYB
gene-Cem15555	CCAAT
gene-Cem21249	SET
gene-Cem04633	RWP-RK
gene-Cem20649	C3H
gene-Cem19511	TRAF
gene-Cem18734	GNAT
gene-Cem21243	FHA
gene-Cem04184	C3H,C3H
gene-Cem18018	bHLH
gene-Cem01550	PHD
gene-Cem07376	GNAT
gene-Cem13914	CCAAT
gene-Cem15148	IWS1
gene-Cem05589	FHA
gene-Cem07980	bZIP
gene-Cem13082	SNF2
gene-Cem09053	SNF2
gene-Cem13087	C2C2-Dof
gene-Cem02706	G2-like
gene-Cem16602	Sigma70-like
gene-Cem13310	TRAF
gene-Cem19928	SET
gene-Cem18491	bZIP
gene-Cem09296	SET
gene-Cem04983	C2C2-GATA
gene-Cem05929	SNF2
gene-Cem04455	mTERF
gene-Cem00071	SNF2
gene-Cem00919	IWS1
gene-Cem19656	GNAT
gene-Cem18089	GNAT
gene-Cem13853	GNAT
gene-Cem13534	MYB
gene-Cem00525	CPP
gene-Cem09497	TRAF
gene-Cem19922	mTERF
gene-Cem19880	Jumonji
gene-Cem21383	FHA
gene-Cem03609	bZIP
gene-Cem00153	SWI/SNF-SWI3
gene-Cem03605	MYB
gene-Cem02583	SET
gene-Cem07880	CCAAT
gene-Cem08066	HMG
gene-Cem03602	CCAAT
gene-Cem02171	SNF2
gene-Cem04117	SBP
Novel00107	G2-like
gene-Cem03660	Orphans
gene-Cem16793	HMG
gene-Cem12137	TRAF
gene-Cem16240	SNF2
gene-Cem09182	Orphans
gene-Cem01413	PHD
gene-Cem01757	G2-like
gene-Cem14289	CCAAT
gene-Cem02198	SET
gene-Cem13621	SNF2
gene-Cem07858	WRKY
gene-Cem18517	SET
gene-Cem07402	C3H
gene-Cem07857	bZIP
gene-Cem04072	SBP
gene-Cem11521	SNF2
gene-Cem05811	C2C2-GATA
gene-Cem12728	SNF2
gene-Cem02290	SBP
gene-Cem03822	SNF2
Novel00488	C2C2-GATA
gene-Cem20503	SET
gene-Cem21318	Orphans
gene-Cem12722	FHA
gene-Cem02105	AP2-EREBP
gene-Cem11852	ARID
gene-Cem06077	G2-like,G2-like
gene-Cem02101	SET
gene-Cem12040	SET
gene-Cem12043	AP2-EREBP
gene-Cem19816	bHLH
gene-Cem06756	bZIP
gene-Cem06757	WRKY
gene-Cem16869	SET
gene-Cem09805	AP2-EREBP
gene-Cem10473	C3H
gene-Cem08400	SNF2
gene-Cem21686	Jumonji
Novel01208	AP2-EREBP
gene-Cem21683	AP2-EREBP
gene-Cem14028	AP2-EREBP
gene-Cem02586	bZIP
gene-Cem16905	SET
gene-Cem13834	HMG
gene-Cem05258	mTERF
gene-Cem17563	AP2-EREBP
gene-Cem14688	HMG
gene-Cem04451	Orphans
gene-Cem07618	SET
gene-Cem10325	SET
gene-Cem09330	SWI/SNF-SWI3
gene-Cem09337	GNAT
gene-Cem20602	CSD
gene-Cem15560	PHD
gene-Cem12597	MYB
gene-Cem07756	FHA
gene-Cem21368	GNAT
gene-Cem14098	GNAT
gene-Cem21363	GNAT
gene-Cem16321	SNF2
gene-Cem20136	MYB
gene-Cem04469	C3H
gene-Cem10681	TUB
gene-Cem13810	GNAT
gene-Cem15068	IWS1
gene-Cem20705	AP2-EREBP
gene-Cem08536	GNAT
gene-Cem18697	SBP
gene-Cem16765	bZIP
gene-Cem19740	MYB
gene-Cem06232	SBP
gene-Cem09253	SET
gene-Cem18127	mTERF
gene-Cem05551	C2C2-GATA
gene-Cem13219	HMG
gene-Cem17164	E2F-DP
gene-Cem04252	SNF2
gene-Cem04709	IWS1
gene-Cem17168	CCAAT
gene-Cem19341	SNF2
gene-Cem14264	CCAAT
gene-Cem08956	SNF2
gene-Cem08950	PLATZ
gene-Cem00294	Orphans
gene-Cem18436	ARID
gene-Cem04464	PHD
gene-Cem17386	GNAT
gene-Cem15112	AP2-EREBP
gene-Cem15113	AP2-EREBP
Novel01536	MYB
gene-Cem19518	ARID
gene-Cem03646	C3H
gene-Cem03649	Jumonji
gene-Cem03648	ARID
gene-Cem13928	CCAAT
gene-Cem03114	bHLH
gene-Cem14588	HMG
gene-Cem01860	TIG
gene-Cem01909	Jumonji
gene-Cem07114	SET
gene-Cem05031	C2C2-GATA
gene-Cem05035	C2C2-GATA
gene-Cem00257	SWI/SNF-BAF60b
gene-Cem05818	AP2-EREBP
gene-Cem00184	SET
gene-Cem05813	ABI3VP1
gene-Cem10813	Jumonji
gene-Cem04954	C3H
gene-Cem01887	SET
gene-Cem01881	bZIP
gene-Cem02095	TRAF
Novel01892	SBP
gene-Cem20810	SET
gene-Cem15844	AP2-EREBP
gene-Cem00166	SNF2
gene-Cem20956	Orphans
gene-Cem00209	TRAF
gene-Cem00162	SET
gene-Cem21035	SBP
gene-Cem12765	PLATZ
gene-Cem06138	bZIP
gene-Cem10104	PHD
gene-Cem10105	MYB
gene-Cem13140	SET
gene-Cem01349	IWS1
gene-Cem13145	PBF-2-like
gene-Cem20421	GNAT
gene-Cem01081	G2-like
gene-Cem12789	AP2-EREBP
gene-Cem11327	bHLH
gene-Cem11321	SNF2
gene-Cem01167	TRAF
gene-Cem07339	GNAT
gene-Cem01168	TRAF
gene-Cem12912	CCAAT
gene-Cem17405	GNAT
gene-Cem05428	C2C2-GATA
gene-Cem14768	MYB
gene-Cem07714	mTERF
gene-Cem06781	CCAAT
gene-Cem12484	CCAAT
gene-Cem15444	AP2-EREBP
gene-Cem04531	MYB
gene-Cem20884	C3H,C3H
gene-Cem13784	PHD
gene-Cem18831	SOH1
gene-Cem21088	BSD
gene-Cem02562	Jumonji
gene-Cem14449	C2C2-GATA
gene-Cem20494	MYB
gene-Cem21739	SNF2
gene-Cem21815	G2-like
Novel00776	SET
gene-Cem12538	Rcd1-like
gene-Cem12433	TRAF
gene-Cem19707	GNAT
gene-Cem19705	C2H2
gene-Cem18794	MYB
gene-Cem04758	SET
Novel01273	CSD
gene-Cem09212	HSF
gene-Cem09216	SWI/SNF-BAF60b,SWI/SNF-BAF60b
gene-Cem11131	Jumonji
gene-Cem06681	C2C2-GATA
gene-Cem17129	Jumonji
gene-Cem15629	GNAT
gene-Cem06917	bHLH
gene-Cem14997	bZIP
gene-Cem00968	C3H
gene-Cem20771	SBP
gene-Cem21886	mTERF
gene-Cem04589	MYB
Novel00879	SBP
gene-Cem18723	GNAT
gene-Cem11587	SET
gene-Cem04583	BSD
gene-Cem06486	C3H
gene-Cem03545	RB
gene-Cem09657	AP2-EREBP
gene-Cem17838	Orphans
gene-Cem13965	HMG
Novel01570	SBP
gene-Cem19552	mTERF
gene-Cem01565	bZIP
gene-Cem19557	MYB,MYB
gene-Cem16590	CCAAT
gene-Cem19416	MYB
gene-Cem05840	CPP
gene-Cem16206	RWP-RK
gene-Cem09267	TRAF
gene-Cem14106	AP2-EREBP
gene-Cem11622	SNF2
gene-Cem06373	C2H2
gene-Cem04996	FHA
gene-Cem08827	SBP
gene-Cem07443	PHD
gene-Cem08823	SET
gene-Cem17234	TRAF
gene-Cem06811	TRAF
gene-Cem15651	GNAT
gene-Cem14534	SBP
gene-Cem15905	SNF2
gene-Cem01330	CSD
gene-Cem00538	SNF2
gene-Cem07215	mTERF
Novel00052	SET
gene-Cem18373	ARR-B
gene-Cem21079	G2-like
gene-Cem18377	bHLH
gene-Cem12940	AP2-EREBP
Novel00058	SNF2
gene-Cem18070	SET
gene-Cem03905	MYB
gene-Cem07921	MYB
Novel01641	SBP
gene-Cem21179	GNAT
gene-Cem02482	MYB
gene-Cem01425	SET
gene-Cem06977	Jumonji
gene-Cem01930	MYB
gene-Cem14650	bHLH
gene-Cem19073	Jumonji
gene-Cem04666	C3H
gene-Cem01205	Jumonji
gene-Cem14657	MYB
gene-Cem00336	TRAF
Novel00833	PHD
gene-Cem14014	PHD
Novel00227	CCAAT
gene-Cem15877	MYB
gene-Cem14155	PLATZ
gene-Cem03833	SNF2
gene-Cem12751	AP2-EREBP
gene-Cem19565	RWP-RK
gene-Cem11846	Jumonji
gene-Cem01680	SBP
gene-Cem05714	TRAF
gene-Cem12194	Jumonji
gene-Cem20285	TRAF
gene-Cem08790	TRAF
gene-Cem09082	mTERF
gene-Cem18754	AP2-EREBP
gene-Cem19219	Orphans
gene-Cem21691	SET
gene-Cem01050	MYB
gene-Cem19187	FHA
gene-Cem17574	AP2-EREBP
gene-Cem17473	TUB
gene-Cem07748	SNF2
gene-Cem15270	MYB
gene-Cem09447	SET
gene-Cem14303	CCAAT
gene-Cem10094	Jumonji
gene-Cem15571	Jumonji
gene-Cem07742	MED6
gene-Cem22258	TRAF
gene-Cem04541	Jumonji
gene-Cem03888	CCAAT
gene-Cem09074	MYB
