# Supplementary material for: Physiological and Dual Transcriptional Analysis of Microalga Graesiella emersonii–Amoeboaphelidium protococcarum Pathosystem Uncovers Conserved Defense Response and Robust Pathogenicity
Source: Int J Mol Sci. 2021 Nov 27;22(23):12847. doi: 10.3390/ijms222312847 (PMC8657485; doi:10.3390/ijms222312847)
Supplement: Supplementary file 1 [file ijms-22-12847-s001.zip › ijms-1460499-supplementary/Supplementary Materials/Table S3 Sixty-nine putative CAZymes encoding genes were differentially expressed and identi-fied in cluster II of A. protococcarum.xlsx]

## Sheet: Sheet1
Gene ID	Putative protein activity	Domain	log2FC(MSvsES)	log2FC(LSvsES)	log2FC(LSvsMS)	PFAM accession
Cluster-8366.83745	Chitin binding	AA15(10-84)	0.095918	3.3457	2.9747	PF00704//PF03067
Cluster-8366.35338	Chitin binding /chitinase	AA15(11-173)+GH18(229-447)	1.3056	3.8876	2.2979	PF00704//PF11023//PF07975//PF00187//PF03067
Cluster-8366.18896	Chitin binding /chitinase	AA15(1-125)+GH18(181-417)	0.74479	5.8508	4.7377	PF11023//PF00704//PF07975//PF08918//PF03067//PF00187
Cluster-8366.87912	Chitin binding	AA15(20-213)	0.45627	4.3619	3.6177	PF03067
Cluster-8366.89187	Chitin binding	AA15(21-259)	-0.11683	3.6869	3.4742	PF03067
Cluster-8366.3663	Chitin binding	AA15(24-128)	1.1103	5.9109	3.2992	PF03067
Cluster-8366.67646	Chitin binding/chitinase	AA15(24-217)+GH18(273-498)	0.66941	4.1993	3.2371	PF00704//PF09773//PF03067//PF00187
Cluster-8366.85684	Chitin binding	AA15(4-160)	-1.639	3.1836	4.6962	PF03067//PF08918
Cluster-8366.67647	Chitin binding/	AA15(4-160)+GH18(216-441)	NA	12.694	11.405	PF00187//PF00704//PF07740
Cluster-8366.34414	Chitin binding	AA15(51-284)	0.259	3.1551	2.6623	PF03067
Cluster-8366.66807	Chitin binding	AA15(51-284)	0.53074	3.938	3.1546	PF03067
Cluster-8366.73979	Chitin binding	AA15(51-284)	1.2426	4.1546	2.4618	PF03067
Cluster-8366.73768	Chitin binding	AA15(95-328)	-0.6377	2.3293	2.7439	PF03067
Cluster-8366.73978	Chitin binding	AA15(95-329)	-0.93369	2.1573	2.8872	PF03067
Cluster-8366.76849	Peroxidase	AA2(6-103)	2.0305	5.4019	3.1172	PF00141
Cluster-6305.2	β-glucosidase	GH1(4-459)	-0.63643	4.6566	5.2981	PF00232//PF00150
Cluster-8366.42338	Endo-1,4-β-xylanase	GH10(1-203)	3.7253	7.9501	3.925	PF00331
Cluster-8366.42339	Endo-1,4-β-xylanase	GH10(1-203)	2.7749	7.3417	4.2796	PF00331
Cluster-8366.71620	Endo-α-1,4-polygalactosaminidase	GH114(32-223)	0.15988	2.572	2.1633	PF01654
Cluster-8366.3767	α-Amylase	GH13_1(56-364)	0.8392	4.1711	2.9864	PF04739//PF02888//PF00128//PF15281
Cluster-3413.0	α-Amylase	GH13_1(66-382)+GT5(669-1151)	0.89854	3.7265	2.5524	PF00128//PF07062
Cluster-8366.35021	α-Amylase	GH13_25(1-207)	2.3822	6.3306	3.6657	PF00837
Cluster-8366.11682	α-Amylase	GH13_32(1-159)	1.2726	5.6222	4.0915	PF04661//PF00128//PF08465
Cluster-8366.11683	α-Amylase	GH13_32(1-159)	2.7545	7.4168	4.3596	PF08465//PF04661//PF00128
Cluster-8366.62305	α-Amylase	GH13_8(1-124)	2.4221	7.2724	4.5897	PF02806//PF00128
Cluster-8366.43979	β-Amylase	GH14(67-460)	-0.002357	2.4914	2.339	PF01373//PF02449
Cluster-8366.66208	Chitinase	GH18(2-135)	4.8485	9.0318	3.8971	PF11057//PF03427//PF00704
Cluster-8366.6903	Chitinase	GH18(5-138)	3.6451	7.9763	4.0079	PF00704
Cluster-8366.6976	Chitinase	GH18(8-193)	2.3964	6.3355	3.117	PF00704
Cluster-8366.7755	a-Glucosidase	GH31(242-775)	0.80671	6.2655	5.0715	PF01055
Cluster-8366.85495	a-Glucosidase	GH31(242-775)	NA	10.686	9.5012	PF01055
Cluster-8366.11810	α,α-Trehalase	GH37(10-328)	3.7894	8.167	4.1033	PF01204
Cluster-8366.64947	α,α-Trehalase	GH37(10-337)	3.436	8.005	4.3097	PF01204
Cluster-8366.80883	α-Mannosidase	GH38(1-111)	1.4343	7.4803	5.6992	PF01074//PF07748
Cluster-8366.8963	α-Mannosidase	GH38(1-115)	1.8071	7.7912	5.6298	PF01074//PF07748
Cluster-8366.6141	Cellulase	GH5_11(22-244)	1.3469	5.2711	3.533	PF00150
Cluster-8366.17224	Endoglucanase	GH9(228-493)	1.7209	11.17	5.8473	PF00514//PF00759//PF00734//PF02985//PF07571
Cluster-8366.85654	Endoglucanase	GH9(26-500)	-0.64331	5.0292	5.8487	PF00734//PF00759
Cluster-8366.85655	Endoglucanase	GH9(26-500)	-0.38797	2.9686	3.1145	PF00734//PF00759
Cluster-8366.25016	Endoglucanase	GH9(268-533)	0.35203	3.8928	3.2527	PF00514//PF07571//PF02985//PF00734//PF00759
Cluster-8366.82789	Endoglucanase	GH9(3-188)	-0.10805	4.8633	4.6841	PF00759//PF00734
Cluster-8366.9772	Endoglucanase	GH9(3-188)	-0.044736	3.8334	3.5337	PF16497//PF00734//PF00759
Cluster-8366.58094	Glucuronosyltransferase	GT1(115-346)	-0.83588	2.3364	2.9288	PF00106//PF01370//PF00201//PF02882//PF04923//PF00033//PF04101//PF01292//PF08121//PF06807
Cluster-8181.0	Galactoside α-1,3/1,4-L-fucosyltransferase	GT10(9-187)	1.9574	7.8461	5.5172	PF00852
Cluster-8366.83958	α-Glucoside	GT13(98-299)	4.1236	7.4306	2.4829	PF03071
Cluster-8366.10657	Chitin synthase	GT2_Chitin_synth_2(16-196)	4.0778	8.5299	4.1042	PF00196//PF00063//PF08219
Cluster-8366.8251	Chitin synthase	GT2_Chitin_synth_2(16-196)	3.8581	8.3848	4.1411	PF08219
Cluster-8366.81437	Chitin synthase	GT2_Chitin_synth_2(3-283)	3.6365	8.3668	4.2661	PF14764//PF00229//PF00063
Cluster-8366.11260	Transferase activity	GT2_Glyco_tranf_2_3(286-516)	1.2223	6.1778	4.415	PF13506//PF06507
Cluster-8366.84485	Transferase activity	GT2_Glycos_transf_2(4-90)	1.6846	6.5175	4.3566	PF00002
Cluster-8366.12204	Glucosylglycerol-phosphate synthase	GT20(1-210)	1.8297	5.8222	3.7343	PF00982
Cluster-8366.12205	Glucosylglycerol-phosphate synthase	GT20(2-208)	1.7517	5.9858	3.9756	PF00982
Cluster-8366.81897	Glycoprotein α-glucosyltransferase	GT24(1-132)	2.1629	5.7247	3.2434	PF00692//PF06427
Cluster-8366.81898	Glycoprotein α-glucosyltransferase	GT24(1-132)	1.0301	4.1843	2.845	PF00692//PF06427
Cluster-8366.82755	Glycoprotein α-glucosyltransferase	GT24(2-128)	1.8254	5.7135	3.584	PF06427
Cluster-8366.66239	α-Mannosyltransferase	GT39(19-256)	1.5344	6.3382	4.5002	PF01434//PF02366
Cluster-8366.11376	α-Mannosyltransferase	GT39(53-153)	2.1767	7.517	4.9213	PF09020//PF03547//PF02366//PF02815//PF07065
Cluster-8366.10347	α-Mannosyltransferase	GT39(53-204)	2.0539	7.4759	5.1031	PF09020//PF02366//PF03547//PF02815//PF07065
Cluster-8366.82196	α-Glucosyltransferase	GT4(3-98)	2.6443	7.4468	4.4269	--
Cluster-8366.82195	α-Glucosyltransferase	GT4(4-111)	2.2795	7.3827	4.7228	--
Cluster-5386.0	α-1,4-Mannosyltransferase	GT50(1-101)	1.0155	5.7119	4.3677	PF05007//PF02203
Cluster-8366.83881	α-1,3-Glucosyltransferase	GT57(1-153)	1.8907	4.6206	2.3143	PF03613//PF03155//PF05007//PF05208
Cluster-8366.83776	α-1,3-Mannosyltransferase	GT58(1-188)	2.865	8.5303	5.0418	PF09594//PF05208
Cluster-8366.11317	α-1,3-Mannosyltransferase	GT58(2-188)	2.366	7.5863	4.7723	PF05208
Cluster-8366.11779	Oligosaccharyl transferase	GT66(3-270)	1.0907	5.4009	4.0482	PF02516
Cluster-8366.35026	Oligosaccharyl transferase	GT66(3-270)	1.2748	5.5203	3.9719	PF02516
Cluster-8366.59514	Galactosyltransferase	GT8(1-124)	1.5023	4.3063	2.5509	PF01501
Cluster-8366.59515	Galactosyltransferase	GT8(1-124)	1.5323	4.179	2.3926	PF01501
Cluster-8366.20015	Glucosyltransferase	GT90(151-388)	NA	10.976	9.8781	PF00578//PF01445//PF06816//PF08534//PF00085
