# Supplementary material for: Physiological and Dual Transcriptional Analysis of Microalga Graesiella emersonii–Amoeboaphelidium protococcarum Pathosystem Uncovers Conserved Defense Response and Robust Pathogenicity
Source: Int J Mol Sci. 2021 Nov 27;22(23):12847. doi: 10.3390/ijms222312847 (PMC8657485; doi:10.3390/ijms222312847)
Supplement: Supplementary file 1 [file ijms-22-12847-s001.zip › ijms-1460499-supplementary/Supplementary Materials/Table S4 PHI associated with key virulence and pathogenicity.xlsx]

## Sheet: Sheet1
gene_id	protein_id	PHI_id	gene_name	Pathogen_id	Pathogen_strain	phenotype	Host ID	Host species	web_link
Cluster-9982.2	Q5TIP4	PHI:2347	PGIP2	40559	Botrytis_cinerea	effector_(plant_avirulence_determinant)	3702	Arabidopsis	http://www.phi-base.org/searchFacet.htm?queryTerm=Q5TIP4
Cluster-9982.1	Q5TIP4	PHI:2347	PGIP2	40559	Botrytis_cinerea	effector_(plant_avirulence_determinant)	3702	Arabidopsis	http://www.phi-base.org/searchFacet.htm?queryTerm=Q5TIP4
Cluster-9881.3	C5BD30	PHI:6294	EseM	67780	Edwardsiella_ictaluri	effector_(plant_avirulence_determinant)	7998	Ictalurus	http://www.phi-base.org/searchFacet.htm?queryTerm=C5BD30
Cluster-9881.2	C5BD30	PHI:6294	EseM	67780	Edwardsiella_ictaluri	effector_(plant_avirulence_determinant)	7998	Ictalurus	http://www.phi-base.org/searchFacet.htm?queryTerm=C5BD30
Cluster-9881.1	C5BD30	PHI:6294	EseM	67780	Edwardsiella_ictaluri	effector_(plant_avirulence_determinant)	7998	Ictalurus	http://www.phi-base.org/searchFacet.htm?queryTerm=C5BD30
Cluster-9881.0	C5BD30	PHI:6294	EseM	67780	Edwardsiella_ictaluri	effector_(plant_avirulence_determinant)	7998	Ictalurus	http://www.phi-base.org/searchFacet.htm?queryTerm=C5BD30
Cluster-9725.0	A0A125YYK6	PHI:7628__PHI:8518	TgIST	5811	Toxoplasma_gondii	effector_(plant_avirulence_determinant)	9606	Homo	http://www.phi-base.org/searchFacet.htm?queryTerm=A0A125YYK6
Cluster-9448.0	G7T9N6	PHI:2720	tal1c	347	Xanthomonas_oryzae	effector_(plant_avirulence_determinant)	4530	Oryza	http://www.phi-base.org/searchFacet.htm?queryTerm=G7T9N6
Cluster-9261.2	Q8PC98	PHI:7945	pip_(proline_iminopeptidase)	339	Xanthomonas_campestris	effector_(plant_avirulence_determinant)	3702	Arabidopsis	http://www.phi-base.org/searchFacet.htm?queryTerm=Q8PC98
Cluster-9261.1	Q8PC98	PHI:7945	pip_(proline_iminopeptidase)	339	Xanthomonas_campestris	effector_(plant_avirulence_determinant)	3702	Arabidopsis	http://www.phi-base.org/searchFacet.htm?queryTerm=Q8PC98
Cluster-9252.1	A0A0A2JVC2	PHI:7665	LysM2	27334	Penicillium_expansum	effector_(plant_avirulence_determinant)	3750	Malus	http://www.phi-base.org/searchFacet.htm?queryTerm=A0A0A2JVC2
Cluster-8433.0	P17778	PHI:6101__PHI:6824__PHI:6830	YopM	632	Yersinia_pestis	effector_(plant_avirulence_determinant)	10090	Mus	http://www.phi-base.org/searchFacet.htm?queryTerm=P17778
Cluster-8366.9772	D0ZPH9	PHI:3771	sspH2	28901	Salmonella_enterica	effector_(plant_avirulence_determinant)	10090	Mus	http://www.phi-base.org/searchFacet.htm?queryTerm=D0ZPH9
Cluster-8366.9686	D0ZPH9	PHI:3771	sspH2	28901	Salmonella_enterica	effector_(plant_avirulence_determinant)	10090	Mus	http://www.phi-base.org/searchFacet.htm?queryTerm=D0ZPH9
Cluster-8366.92105	Q8XYF8	PHI:5133__PHI:5172	RSc1800	305	Ralstonia_solanacearum	effector_(plant_avirulence_determinant)	4081	Solanum	http://www.phi-base.org/searchFacet.htm?queryTerm=Q8XYF8
Cluster-8366.92104	Q8XYF8	PHI:5133__PHI:5172	RSc1800	305	Ralstonia_solanacearum	effector_(plant_avirulence_determinant)	4081	Solanum	http://www.phi-base.org/searchFacet.htm?queryTerm=Q8XYF8
Cluster-8366.92103	Q8XYF8	PHI:5133__PHI:5172	RSc1800	305	Ralstonia_solanacearum	effector_(plant_avirulence_determinant)	4081	Solanum	http://www.phi-base.org/searchFacet.htm?queryTerm=Q8XYF8
Cluster-8366.92102	Q8XYF8	PHI:5133__PHI:5172	RSc1800	305	Ralstonia_solanacearum	effector_(plant_avirulence_determinant)	4081	Solanum	http://www.phi-base.org/searchFacet.htm?queryTerm=Q8XYF8
Cluster-8366.91560	A0A0H3HVK0	PHI:5335	clpV-5	28450	Burkholderia_pseudomallei	effector_(plant_avirulence_determinant)	10090	Mus	http://www.phi-base.org/searchFacet.htm?queryTerm=A0A0H3HVK0
Cluster-8366.91006	Q5TIP4	PHI:2347	PGIP2	40559	Botrytis_cinerea	effector_(plant_avirulence_determinant)	3702	Arabidopsis	http://www.phi-base.org/searchFacet.htm?queryTerm=Q5TIP4
Cluster-8366.90316	Q8XYF8	PHI:5133__PHI:5172	RSc1800	305	Ralstonia_solanacearum	effector_(plant_avirulence_determinant)	4081	Solanum	http://www.phi-base.org/searchFacet.htm?queryTerm=Q8XYF8
Cluster-8366.89809	Q8XZN9	PHI:5173	RSc1356	305	Ralstonia_solanacearum	effector_(plant_avirulence_determinant)	4081	Solanum	http://www.phi-base.org/searchFacet.htm?queryTerm=Q8XZN9
Cluster-8366.89611	Q5TIP4	PHI:2347	PGIP2	40559	Botrytis_cinerea	effector_(plant_avirulence_determinant)	3702	Arabidopsis	http://www.phi-base.org/searchFacet.htm?queryTerm=Q5TIP4
Cluster-8366.8945	Q6PQG3	PHI:4252	EPI10	4787	Phytophthora_infestans	effector_(plant_avirulence_determinant)	4081	Solanum	http://www.phi-base.org/searchFacet.htm?queryTerm=Q6PQG3
Cluster-8366.89419	A0A0H3HVK0	PHI:5335	clpV-5	28450	Burkholderia_pseudomallei	effector_(plant_avirulence_determinant)	10090	Mus	http://www.phi-base.org/searchFacet.htm?queryTerm=A0A0H3HVK0
Cluster-8366.89418	A0A0H3HVK0	PHI:5335	clpV-5	28450	Burkholderia_pseudomallei	effector_(plant_avirulence_determinant)	10090	Mus	http://www.phi-base.org/searchFacet.htm?queryTerm=A0A0H3HVK0
Cluster-8366.89417	A0A0H3HVK0	PHI:5335	clpV-5	28450	Burkholderia_pseudomallei	effector_(plant_avirulence_determinant)	10090	Mus	http://www.phi-base.org/searchFacet.htm?queryTerm=A0A0H3HVK0
Cluster-8366.89416	A0A0H3HVK0	PHI:5335	clpV-5	28450	Burkholderia_pseudomallei	effector_(plant_avirulence_determinant)	10090	Mus	http://www.phi-base.org/searchFacet.htm?queryTerm=A0A0H3HVK0
Cluster-8366.89415	A0A0H3HVK0	PHI:5335	clpV-5	28450	Burkholderia_pseudomallei	effector_(plant_avirulence_determinant)	10090	Mus	http://www.phi-base.org/searchFacet.htm?queryTerm=A0A0H3HVK0
Cluster-8366.89412	A0A0H3HVK0	PHI:5335	clpV-5	28450	Burkholderia_pseudomallei	effector_(plant_avirulence_determinant)	10090	Mus	http://www.phi-base.org/searchFacet.htm?queryTerm=A0A0H3HVK0
Cluster-8366.89072	Q6TKU1	PHI:4559	T6SS2	562	Escherichia_coli	effector_(plant_avirulence_determinant)	8839	Anas	http://www.phi-base.org/searchFacet.htm?queryTerm=Q6TKU1
Cluster-8366.88740	Q8XZN9	PHI:5173	RSc1356	305	Ralstonia_solanacearum	effector_(plant_avirulence_determinant)	4081	Solanum	http://www.phi-base.org/searchFacet.htm?queryTerm=Q8XZN9
Cluster-8366.88739	Q8XZN9	PHI:5173	RSc1356	305	Ralstonia_solanacearum	effector_(plant_avirulence_determinant)	4081	Solanum	http://www.phi-base.org/searchFacet.htm?queryTerm=Q8XZN9
Cluster-8366.85734	A0A0H3HVK0	PHI:5335	clpV-5	28450	Burkholderia_pseudomallei	effector_(plant_avirulence_determinant)	10090	Mus	http://www.phi-base.org/searchFacet.htm?queryTerm=A0A0H3HVK0
Cluster-8366.85706	Q8XZN9	PHI:5173	RSc1356	305	Ralstonia_solanacearum	effector_(plant_avirulence_determinant)	4081	Solanum	http://www.phi-base.org/searchFacet.htm?queryTerm=Q8XZN9
Cluster-8366.85685	Q4UWF4	PHI:6575__PHI:6574	avrAC_(XopAC)	339	Xanthomonas_campestris	effector_(plant_avirulence_determinant)	3702	Arabidopsis	http://www.phi-base.org/searchFacet.htm?queryTerm=Q4UWF4
Cluster-8366.85203	Q8PC98	PHI:7945	pip_(proline_iminopeptidase)	339	Xanthomonas_campestris	effector_(plant_avirulence_determinant)	3702	Arabidopsis	http://www.phi-base.org/searchFacet.htm?queryTerm=Q8PC98
Cluster-8366.85157	Q5TIP4	PHI:2347	PGIP2	40559	Botrytis_cinerea	effector_(plant_avirulence_determinant)	3702	Arabidopsis	http://www.phi-base.org/searchFacet.htm?queryTerm=Q5TIP4
Cluster-8366.84909	Q87W07	PHI:7337	HopI1	318829	Magnaporthe_oryzae	effector_(plant_avirulence_determinant)	4513	Hordeum	http://www.phi-base.org/searchFacet.htm?queryTerm=Q87W07
Cluster-8366.84443	Q8PC98	PHI:7945	pip_(proline_iminopeptidase)	339	Xanthomonas_campestris	effector_(plant_avirulence_determinant)	3702	Arabidopsis	http://www.phi-base.org/searchFacet.htm?queryTerm=Q8PC98
Cluster-8366.83424	Q5TIP4	PHI:2347	PGIP2	40559	Botrytis_cinerea	effector_(plant_avirulence_determinant)	3702	Arabidopsis	http://www.phi-base.org/searchFacet.htm?queryTerm=Q5TIP4
Cluster-8366.83402	Q6PQG3	PHI:4252	EPI10	4787	Phytophthora_infestans	effector_(plant_avirulence_determinant)	4081	Solanum	http://www.phi-base.org/searchFacet.htm?queryTerm=Q6PQG3
Cluster-8366.83318	A0A2R2Z552	PHI:8054	Pc107869	4784	Phytophthora_capsici	effector_(plant_avirulence_determinant)		45.9	http://www.phi-base.org/searchFacet.htm?queryTerm=A0A2R2Z552
Cluster-8366.83317	A0A2R2Z552	PHI:8054	Pc107869	4784	Phytophthora_capsici	effector_(plant_avirulence_determinant)		45.9	http://www.phi-base.org/searchFacet.htm?queryTerm=A0A2R2Z552
Cluster-8366.83316	A0A2R2Z552	PHI:8054	Pc107869	4784	Phytophthora_capsici	effector_(plant_avirulence_determinant)		45.9	http://www.phi-base.org/searchFacet.htm?queryTerm=A0A2R2Z552
Cluster-8366.83315	A0A2R2Z552	PHI:8054	Pc107869	4784	Phytophthora_capsici	effector_(plant_avirulence_determinant)		45.9	http://www.phi-base.org/searchFacet.htm?queryTerm=A0A2R2Z552
Cluster-8366.8318	Q8RP09	PHI:981	hopI1	317	Pseudomonas_syringae	effector_(plant_avirulence_determinant)	3702	Arabidopsis	http://www.phi-base.org/searchFacet.htm?queryTerm=Q8RP09
Cluster-8366.82862	Q5TIP4	PHI:2347	PGIP2	40559	Botrytis_cinerea	effector_(plant_avirulence_determinant)	3702	Arabidopsis	http://www.phi-base.org/searchFacet.htm?queryTerm=Q5TIP4
Cluster-8366.82789	D0ZPH9	PHI:3771	sspH2	28901	Salmonella_enterica	effector_(plant_avirulence_determinant)	10090	Mus	http://www.phi-base.org/searchFacet.htm?queryTerm=D0ZPH9
Cluster-8366.82670	Q79LY0	PHI:992__PHI:7237__PHI:7265	hopPtoD2_(hopAO1)__HopPtoD2	317	Pseudomonas_syringae	effector_(plant_avirulence_determinant)	3702	Arabidopsis	http://www.phi-base.org/searchFacet.htm?queryTerm=Q79LY0
Cluster-8366.822	Q6PQG3	PHI:4252	EPI10	4787	Phytophthora_infestans	effector_(plant_avirulence_determinant)	4081	Solanum	http://www.phi-base.org/searchFacet.htm?queryTerm=Q6PQG3
Cluster-8366.82120	A0A0H3HVK0	PHI:5335	clpV-5	28450	Burkholderia_pseudomallei	effector_(plant_avirulence_determinant)	10090	Mus	http://www.phi-base.org/searchFacet.htm?queryTerm=A0A0H3HVK0
Cluster-8366.80929	P17778	PHI:6101__PHI:6824__PHI:6830	YopM	632	Yersinia_pestis	effector_(plant_avirulence_determinant)	10090	Mus	http://www.phi-base.org/searchFacet.htm?queryTerm=P17778
Cluster-8366.80493	A0A0H3HVK0	PHI:5335	clpV-5	28450	Burkholderia_pseudomallei	effector_(plant_avirulence_determinant)	10090	Mus	http://www.phi-base.org/searchFacet.htm?queryTerm=A0A0H3HVK0
Cluster-8366.80314	Q8XRE0	PHI:5171	RSp0914	305	Ralstonia_solanacearum	effector_(plant_avirulence_determinant)	4081	Solanum	http://www.phi-base.org/searchFacet.htm?queryTerm=Q8XRE0
Cluster-8366.80079	Q8XRE0	PHI:5171	RSp0914	305	Ralstonia_solanacearum	effector_(plant_avirulence_determinant)	4081	Solanum	http://www.phi-base.org/searchFacet.htm?queryTerm=Q8XRE0
Cluster-8366.78607	Q8XZN8	PHI:5135	RSc1357	305	Ralstonia_solanacearum	effector_(plant_avirulence_determinant)	4081	Solanum	http://www.phi-base.org/searchFacet.htm?queryTerm=Q8XZN8
Cluster-8366.78606	Q8XZN8	PHI:5135	RSc1357	305	Ralstonia_solanacearum	effector_(plant_avirulence_determinant)	4081	Solanum	http://www.phi-base.org/searchFacet.htm?queryTerm=Q8XZN8
Cluster-8366.77930	D0ZPH9	PHI:3771	sspH2	28901	Salmonella_enterica	effector_(plant_avirulence_determinant)	10090	Mus	http://www.phi-base.org/searchFacet.htm?queryTerm=D0ZPH9
Cluster-8366.77696	Q5ZVD8	PHI:6520	LpdA	446	Legionella_pneumophila	effector_(plant_avirulence_determinant)	10090	Mus	http://www.phi-base.org/searchFacet.htm?queryTerm=Q5ZVD8
Cluster-8366.77695	Q5ZVD8	PHI:6520	LpdA	446	Legionella_pneumophila	effector_(plant_avirulence_determinant)	10090	Mus	http://www.phi-base.org/searchFacet.htm?queryTerm=Q5ZVD8
Cluster-8366.77694	Q5ZVD8	PHI:6520	LpdA	446	Legionella_pneumophila	effector_(plant_avirulence_determinant)	10090	Mus	http://www.phi-base.org/searchFacet.htm?queryTerm=Q5ZVD8
Cluster-8366.77693	Q5ZVD8	PHI:6520	LpdA	446	Legionella_pneumophila	effector_(plant_avirulence_determinant)	10090	Mus	http://www.phi-base.org/searchFacet.htm?queryTerm=Q5ZVD8
Cluster-8366.77692	Q5ZVD8	PHI:6520	LpdA	446	Legionella_pneumophila	effector_(plant_avirulence_determinant)	10090	Mus	http://www.phi-base.org/searchFacet.htm?queryTerm=Q5ZVD8
Cluster-8366.77691	Q5ZVD8	PHI:6520	LpdA	446	Legionella_pneumophila	effector_(plant_avirulence_determinant)	10090	Mus	http://www.phi-base.org/searchFacet.htm?queryTerm=Q5ZVD8
Cluster-8366.77690	Q5ZVD8	PHI:6520	LpdA	446	Legionella_pneumophila	effector_(plant_avirulence_determinant)	10090	Mus	http://www.phi-base.org/searchFacet.htm?queryTerm=Q5ZVD8
Cluster-8366.77689	Q5ZVD8	PHI:6520	LpdA	446	Legionella_pneumophila	effector_(plant_avirulence_determinant)	10090	Mus	http://www.phi-base.org/searchFacet.htm?queryTerm=Q5ZVD8
Cluster-8366.77281	Q5TIP4	PHI:2347	PGIP2	40559	Botrytis_cinerea	effector_(plant_avirulence_determinant)	3702	Arabidopsis	http://www.phi-base.org/searchFacet.htm?queryTerm=Q5TIP4
Cluster-8366.77163	Q5TIP4	PHI:2347	PGIP2	40559	Botrytis_cinerea	effector_(plant_avirulence_determinant)	3702	Arabidopsis	http://www.phi-base.org/searchFacet.htm?queryTerm=Q5TIP4
Cluster-8366.77093	Q5TIP4	PHI:2347	PGIP2	40559	Botrytis_cinerea	effector_(plant_avirulence_determinant)	3702	Arabidopsis	http://www.phi-base.org/searchFacet.htm?queryTerm=Q5TIP4
Cluster-8366.77048	Q5TIP4	PHI:2347	PGIP2	40559	Botrytis_cinerea	effector_(plant_avirulence_determinant)	3702	Arabidopsis	http://www.phi-base.org/searchFacet.htm?queryTerm=Q5TIP4
Cluster-8366.76673	Q5TIP4	PHI:2347	PGIP2	40559	Botrytis_cinerea	effector_(plant_avirulence_determinant)	3702	Arabidopsis	http://www.phi-base.org/searchFacet.htm?queryTerm=Q5TIP4
Cluster-8366.76672	Q5TIP4	PHI:2347	PGIP2	40559	Botrytis_cinerea	effector_(plant_avirulence_determinant)	3702	Arabidopsis	http://www.phi-base.org/searchFacet.htm?queryTerm=Q5TIP4
Cluster-8366.76671	Q5TIP4	PHI:2347	PGIP2	40559	Botrytis_cinerea	effector_(plant_avirulence_determinant)	3702	Arabidopsis	http://www.phi-base.org/searchFacet.htm?queryTerm=Q5TIP4
Cluster-8366.76670	Q5TIP4	PHI:2347	PGIP2	40559	Botrytis_cinerea	effector_(plant_avirulence_determinant)	3702	Arabidopsis	http://www.phi-base.org/searchFacet.htm?queryTerm=Q5TIP4
Cluster-8366.76669	Q5TIP4	PHI:2347	PGIP2	40559	Botrytis_cinerea	effector_(plant_avirulence_determinant)	3702	Arabidopsis	http://www.phi-base.org/searchFacet.htm?queryTerm=Q5TIP4
Cluster-8366.76668	Q5TIP4	PHI:2347	PGIP2	40559	Botrytis_cinerea	effector_(plant_avirulence_determinant)	3702	Arabidopsis	http://www.phi-base.org/searchFacet.htm?queryTerm=Q5TIP4
Cluster-8366.76568	G7TIV7	PHI:4588	AvrBs2	347	Xanthomonas_oryzae	effector_(plant_avirulence_determinant)	4097	Nicotiana	http://www.phi-base.org/searchFacet.htm?queryTerm=G7TIV7
Cluster-8366.76340	Q6PQG3	PHI:4252	EPI10	4787	Phytophthora_infestans	effector_(plant_avirulence_determinant)	4081	Solanum	http://www.phi-base.org/searchFacet.htm?queryTerm=Q6PQG3
Cluster-8366.76339	Q6PQG3	PHI:4252	EPI10	4787	Phytophthora_infestans	effector_(plant_avirulence_determinant)	4081	Solanum	http://www.phi-base.org/searchFacet.htm?queryTerm=Q6PQG3
Cluster-8366.76338	Q6PQG3	PHI:4252	EPI10	4787	Phytophthora_infestans	effector_(plant_avirulence_determinant)	4081	Solanum	http://www.phi-base.org/searchFacet.htm?queryTerm=Q6PQG3
Cluster-8366.76258	Q5TIP4	PHI:2347	PGIP2	40559	Botrytis_cinerea	effector_(plant_avirulence_determinant)	3702	Arabidopsis	http://www.phi-base.org/searchFacet.htm?queryTerm=Q5TIP4
Cluster-8366.76257	Q5TIP4	PHI:2347	PGIP2	40559	Botrytis_cinerea	effector_(plant_avirulence_determinant)	3702	Arabidopsis	http://www.phi-base.org/searchFacet.htm?queryTerm=Q5TIP4
Cluster-8366.75922	Q6PQG3	PHI:4252	EPI10	4787	Phytophthora_infestans	effector_(plant_avirulence_determinant)	4081	Solanum	http://www.phi-base.org/searchFacet.htm?queryTerm=Q6PQG3
Cluster-8366.7571	C5BD30	PHI:6294	EseM	67780	Edwardsiella_ictaluri	effector_(plant_avirulence_determinant)	7998	Ictalurus	http://www.phi-base.org/searchFacet.htm?queryTerm=C5BD30
Cluster-8366.75568	Q8XQI6	PHI:5169	RSp1239	305	Ralstonia_solanacearum	effector_(plant_avirulence_determinant)	4081	Solanum	http://www.phi-base.org/searchFacet.htm?queryTerm=Q8XQI6
Cluster-8366.75331	B0RMF9	PHI:8790	xopL	339	Xanthomonas_campestris	effector_(plant_avirulence_determinant)	3702	Arabidopsis	http://www.phi-base.org/searchFacet.htm?queryTerm=B0RMF9
Cluster-8366.74894	Q5TIP4	PHI:2347	PGIP2	40559	Botrytis_cinerea	effector_(plant_avirulence_determinant)	3702	Arabidopsis	http://www.phi-base.org/searchFacet.htm?queryTerm=Q5TIP4
Cluster-8366.74783	G7TIV7	PHI:4588	AvrBs2	347	Xanthomonas_oryzae	effector_(plant_avirulence_determinant)	4097	Nicotiana	http://www.phi-base.org/searchFacet.htm?queryTerm=G7TIV7
Cluster-8366.74734	Q5TIP4	PHI:2347	PGIP2	40559	Botrytis_cinerea	effector_(plant_avirulence_determinant)	3702	Arabidopsis	http://www.phi-base.org/searchFacet.htm?queryTerm=Q5TIP4
Cluster-8366.74697	Q8XZN9	PHI:5173	RSc1356	305	Ralstonia_solanacearum	effector_(plant_avirulence_determinant)	4081	Solanum	http://www.phi-base.org/searchFacet.htm?queryTerm=Q8XZN9
Cluster-8366.74696	Q8XZN9	PHI:5173	RSc1356	305	Ralstonia_solanacearum	effector_(plant_avirulence_determinant)	4081	Solanum	http://www.phi-base.org/searchFacet.htm?queryTerm=Q8XZN9
Cluster-8366.74387	Q8XZN9	PHI:5173	RSc1356	305	Ralstonia_solanacearum	effector_(plant_avirulence_determinant)	4081	Solanum	http://www.phi-base.org/searchFacet.htm?queryTerm=Q8XZN9
Cluster-8366.73658	Q8XYF8	PHI:5133__PHI:5172	RSc1800	305	Ralstonia_solanacearum	effector_(plant_avirulence_determinant)	4081	Solanum	http://www.phi-base.org/searchFacet.htm?queryTerm=Q8XYF8
Cluster-8366.73110	Q5TIP4	PHI:2347	PGIP2	40559	Botrytis_cinerea	effector_(plant_avirulence_determinant)	3702	Arabidopsis	http://www.phi-base.org/searchFacet.htm?queryTerm=Q5TIP4
Cluster-8366.73109	Q5TIP4	PHI:2347	PGIP2	40559	Botrytis_cinerea	effector_(plant_avirulence_determinant)	3702	Arabidopsis	http://www.phi-base.org/searchFacet.htm?queryTerm=Q5TIP4
Cluster-8366.72944	Q4UWF4	PHI:6575__PHI:6574	avrAC_(XopAC)	339	Xanthomonas_campestris	effector_(plant_avirulence_determinant)	3702	Arabidopsis	http://www.phi-base.org/searchFacet.htm?queryTerm=Q4UWF4
Cluster-8366.72851	Q8XYF7	PHI:5134	RSc1801	305	Ralstonia_solanacearum	effector_(plant_avirulence_determinant)	4081	Solanum	http://www.phi-base.org/searchFacet.htm?queryTerm=Q8XYF7
Cluster-8366.72638	Q5TIP4	PHI:2347	PGIP2	40559	Botrytis_cinerea	effector_(plant_avirulence_determinant)	3702	Arabidopsis	http://www.phi-base.org/searchFacet.htm?queryTerm=Q5TIP4
Cluster-8366.72579	Q8PC98	PHI:7945	pip_(proline_iminopeptidase)	339	Xanthomonas_campestris	effector_(plant_avirulence_determinant)	3702	Arabidopsis	http://www.phi-base.org/searchFacet.htm?queryTerm=Q8PC98
Cluster-8366.71187	Q5TIP4	PHI:2347	PGIP2	40559	Botrytis_cinerea	effector_(plant_avirulence_determinant)	3702	Arabidopsis	http://www.phi-base.org/searchFacet.htm?queryTerm=Q5TIP4
Cluster-8366.69491	Q8XRE0	PHI:5171	RSp0914	305	Ralstonia_solanacearum	effector_(plant_avirulence_determinant)	4081	Solanum	http://www.phi-base.org/searchFacet.htm?queryTerm=Q8XRE0
Cluster-8366.69490	Q8XRE0	PHI:5171	RSp0914	305	Ralstonia_solanacearum	effector_(plant_avirulence_determinant)	4081	Solanum	http://www.phi-base.org/searchFacet.htm?queryTerm=Q8XRE0
Cluster-8366.69485	D0ZIB5	PHI:3772	steC	28901	Salmonella_enterica	effector_(plant_avirulence_determinant)	10090	Mus	http://www.phi-base.org/searchFacet.htm?queryTerm=D0ZIB5
Cluster-8366.69225	Q6ZX14	PHI:325	ACE1	318829	Magnaporthe_oryzae	effector_(plant_avirulence_determinant)	4530	Oryza	http://www.phi-base.org/searchFacet.htm?queryTerm=Q6ZX14
Cluster-8366.68885	C0SPN9	PHI:5160	RSc2139	305	Ralstonia_solanacearum	effector_(plant_avirulence_determinant)	4081	Solanum	http://www.phi-base.org/searchFacet.htm?queryTerm=C0SPN9
Cluster-8366.68364	Q8XYF8	PHI:5133__PHI:5172	RSc1800	305	Ralstonia_solanacearum	effector_(plant_avirulence_determinant)	4081	Solanum	http://www.phi-base.org/searchFacet.htm?queryTerm=Q8XYF8
Cluster-8366.68363	Q8XYF8	PHI:5133__PHI:5172	RSc1800	305	Ralstonia_solanacearum	effector_(plant_avirulence_determinant)	4081	Solanum	http://www.phi-base.org/searchFacet.htm?queryTerm=Q8XYF8
Cluster-8366.68362	Q8XYF8	PHI:5133__PHI:5172	RSc1800	305	Ralstonia_solanacearum	effector_(plant_avirulence_determinant)	4081	Solanum	http://www.phi-base.org/searchFacet.htm?queryTerm=Q8XYF8
Cluster-8366.68361	Q8XYF8	PHI:5133__PHI:5172	RSc1800	305	Ralstonia_solanacearum	effector_(plant_avirulence_determinant)	4081	Solanum	http://www.phi-base.org/searchFacet.htm?queryTerm=Q8XYF8
Cluster-8366.68360	Q8XYF8	PHI:5133__PHI:5172	RSc1800	305	Ralstonia_solanacearum	effector_(plant_avirulence_determinant)	4081	Solanum	http://www.phi-base.org/searchFacet.htm?queryTerm=Q8XYF8
Cluster-8366.68359	Q8XYF8	PHI:5133__PHI:5172	RSc1800	305	Ralstonia_solanacearum	effector_(plant_avirulence_determinant)	4081	Solanum	http://www.phi-base.org/searchFacet.htm?queryTerm=Q8XYF8
Cluster-8366.68358	Q8XYF8	PHI:5133__PHI:5172	RSc1800	305	Ralstonia_solanacearum	effector_(plant_avirulence_determinant)	4081	Solanum	http://www.phi-base.org/searchFacet.htm?queryTerm=Q8XYF8
Cluster-8366.68357	Q8XYF8	PHI:5133__PHI:5172	RSc1800	305	Ralstonia_solanacearum	effector_(plant_avirulence_determinant)	4081	Solanum	http://www.phi-base.org/searchFacet.htm?queryTerm=Q8XYF8
Cluster-8366.68356	Q8XYF8	PHI:5133__PHI:5172	RSc1800	305	Ralstonia_solanacearum	effector_(plant_avirulence_determinant)	4081	Solanum	http://www.phi-base.org/searchFacet.htm?queryTerm=Q8XYF8
Cluster-8366.68355	Q8XYF8	PHI:5133__PHI:5172	RSc1800	305	Ralstonia_solanacearum	effector_(plant_avirulence_determinant)	4081	Solanum	http://www.phi-base.org/searchFacet.htm?queryTerm=Q8XYF8
Cluster-8366.68354	Q8XYF8	PHI:5133__PHI:5172	RSc1800	305	Ralstonia_solanacearum	effector_(plant_avirulence_determinant)	4081	Solanum	http://www.phi-base.org/searchFacet.htm?queryTerm=Q8XYF8
Cluster-8366.68351	Q8XRE0	PHI:5171	RSp0914	305	Ralstonia_solanacearum	effector_(plant_avirulence_determinant)	4081	Solanum	http://www.phi-base.org/searchFacet.htm?queryTerm=Q8XRE0
Cluster-8366.6830	Q6PQG3	PHI:4252	EPI10	4787	Phytophthora_infestans	effector_(plant_avirulence_determinant)	4081	Solanum	http://www.phi-base.org/searchFacet.htm?queryTerm=Q6PQG3
Cluster-8366.68191	G7TIV7	PHI:4588	AvrBs2	347	Xanthomonas_oryzae	effector_(plant_avirulence_determinant)	4097	Nicotiana	http://www.phi-base.org/searchFacet.htm?queryTerm=G7TIV7
Cluster-8366.6798	P17778	PHI:6101__PHI:6824__PHI:6830	YopM	632	Yersinia_pestis	effector_(plant_avirulence_determinant)	10090	Mus	http://www.phi-base.org/searchFacet.htm?queryTerm=P17778
Cluster-8366.67835	Q5TIP4	PHI:2347	PGIP2	40559	Botrytis_cinerea	effector_(plant_avirulence_determinant)	3702	Arabidopsis	http://www.phi-base.org/searchFacet.htm?queryTerm=Q5TIP4
Cluster-8366.67811	Q8PC98	PHI:7945	pip_(proline_iminopeptidase)	339	Xanthomonas_campestris	effector_(plant_avirulence_determinant)	3702	Arabidopsis	http://www.phi-base.org/searchFacet.htm?queryTerm=Q8PC98
Cluster-8366.67810	Q8PC98	PHI:7945	pip_(proline_iminopeptidase)	339	Xanthomonas_campestris	effector_(plant_avirulence_determinant)	3702	Arabidopsis	http://www.phi-base.org/searchFacet.htm?queryTerm=Q8PC98
Cluster-8366.67809	Q8PC98	PHI:7945	pip_(proline_iminopeptidase)	339	Xanthomonas_campestris	effector_(plant_avirulence_determinant)	3702	Arabidopsis	http://www.phi-base.org/searchFacet.htm?queryTerm=Q8PC98
Cluster-8366.67808	Q8PC98	PHI:7945	pip_(proline_iminopeptidase)	339	Xanthomonas_campestris	effector_(plant_avirulence_determinant)	3702	Arabidopsis	http://www.phi-base.org/searchFacet.htm?queryTerm=Q8PC98
Cluster-8366.67807	Q8PC98	PHI:7945	pip_(proline_iminopeptidase)	339	Xanthomonas_campestris	effector_(plant_avirulence_determinant)	3702	Arabidopsis	http://www.phi-base.org/searchFacet.htm?queryTerm=Q8PC98
Cluster-8366.67806	Q8PC98	PHI:7945	pip_(proline_iminopeptidase)	339	Xanthomonas_campestris	effector_(plant_avirulence_determinant)	3702	Arabidopsis	http://www.phi-base.org/searchFacet.htm?queryTerm=Q8PC98
Cluster-8366.67502	Q5TIP4	PHI:2347	PGIP2	40559	Botrytis_cinerea	effector_(plant_avirulence_determinant)	3702	Arabidopsis	http://www.phi-base.org/searchFacet.htm?queryTerm=Q5TIP4
Cluster-8366.67501	Q5TIP4	PHI:2347	PGIP2	40559	Botrytis_cinerea	effector_(plant_avirulence_determinant)	3702	Arabidopsis	http://www.phi-base.org/searchFacet.htm?queryTerm=Q5TIP4
Cluster-8366.67101	Q5TIP4	PHI:2347	PGIP2	40559	Botrytis_cinerea	effector_(plant_avirulence_determinant)	3702	Arabidopsis	http://www.phi-base.org/searchFacet.htm?queryTerm=Q5TIP4
Cluster-8366.67018	A0A0H3HVK0	PHI:5335	clpV-5	28450	Burkholderia_pseudomallei	effector_(plant_avirulence_determinant)	10090	Mus	http://www.phi-base.org/searchFacet.htm?queryTerm=A0A0H3HVK0
Cluster-8366.66411	G7TIV7	PHI:4588	AvrBs2	347	Xanthomonas_oryzae	effector_(plant_avirulence_determinant)	4097	Nicotiana	http://www.phi-base.org/searchFacet.htm?queryTerm=G7TIV7
Cluster-8366.66410	G7TIV7	PHI:4588	AvrBs2	347	Xanthomonas_oryzae	effector_(plant_avirulence_determinant)	4097	Nicotiana	http://www.phi-base.org/searchFacet.htm?queryTerm=G7TIV7
Cluster-8366.66409	G7TIV7	PHI:4588	AvrBs2	347	Xanthomonas_oryzae	effector_(plant_avirulence_determinant)	4097	Nicotiana	http://www.phi-base.org/searchFacet.htm?queryTerm=G7TIV7
Cluster-8366.66408	G7TIV7	PHI:4588	AvrBs2	347	Xanthomonas_oryzae	effector_(plant_avirulence_determinant)	4097	Nicotiana	http://www.phi-base.org/searchFacet.htm?queryTerm=G7TIV7
Cluster-8366.6633	Q8PC98	PHI:7945	pip_(proline_iminopeptidase)	339	Xanthomonas_campestris	effector_(plant_avirulence_determinant)	3702	Arabidopsis	http://www.phi-base.org/searchFacet.htm?queryTerm=Q8PC98
Cluster-8366.66028	Q87W07	PHI:7337	HopI1	318829	Magnaporthe_oryzae	effector_(plant_avirulence_determinant)	4513	Hordeum	http://www.phi-base.org/searchFacet.htm?queryTerm=Q87W07
Cluster-8366.66027	Q87W07	PHI:7337	HopI1	318829	Magnaporthe_oryzae	effector_(plant_avirulence_determinant)	4513	Hordeum	http://www.phi-base.org/searchFacet.htm?queryTerm=Q87W07
Cluster-8366.65957	Q5TIP4	PHI:2347	PGIP2	40559	Botrytis_cinerea	effector_(plant_avirulence_determinant)	3702	Arabidopsis	http://www.phi-base.org/searchFacet.htm?queryTerm=Q5TIP4
Cluster-8366.65956	Q5TIP4	PHI:2347	PGIP2	40559	Botrytis_cinerea	effector_(plant_avirulence_determinant)	3702	Arabidopsis	http://www.phi-base.org/searchFacet.htm?queryTerm=Q5TIP4
Cluster-8366.65955	Q5TIP4	PHI:2347	PGIP2	40559	Botrytis_cinerea	effector_(plant_avirulence_determinant)	3702	Arabidopsis	http://www.phi-base.org/searchFacet.htm?queryTerm=Q5TIP4
Cluster-8366.64809	Q945U0	PHI:652	GIP1	67593	Phytophthora_sojae	effector_(plant_avirulence_determinant)	3847	Glycine	http://www.phi-base.org/searchFacet.htm?queryTerm=Q945U0
Cluster-8366.64788	Q5TIP4	PHI:2347	PGIP2	40559	Botrytis_cinerea	effector_(plant_avirulence_determinant)	3702	Arabidopsis	http://www.phi-base.org/searchFacet.htm?queryTerm=Q5TIP4
Cluster-8366.64787	Q5TIP4	PHI:2347	PGIP2	40559	Botrytis_cinerea	effector_(plant_avirulence_determinant)	3702	Arabidopsis	http://www.phi-base.org/searchFacet.htm?queryTerm=Q5TIP4
Cluster-8366.64786	Q5TIP4	PHI:2347	PGIP2	40559	Botrytis_cinerea	effector_(plant_avirulence_determinant)	3702	Arabidopsis	http://www.phi-base.org/searchFacet.htm?queryTerm=Q5TIP4
Cluster-8366.64785	Q5TIP4	PHI:2347	PGIP2	40559	Botrytis_cinerea	effector_(plant_avirulence_determinant)	3702	Arabidopsis	http://www.phi-base.org/searchFacet.htm?queryTerm=Q5TIP4
Cluster-8366.64784	Q5TIP4	PHI:2347	PGIP2	40559	Botrytis_cinerea	effector_(plant_avirulence_determinant)	3702	Arabidopsis	http://www.phi-base.org/searchFacet.htm?queryTerm=Q5TIP4
Cluster-8366.64732	A0N0D1	PHI:2216	PemG1	318829	Magnaporthe_oryzae	effector_(plant_avirulence_determinant)	4530	Oryza	http://www.phi-base.org/searchFacet.htm?queryTerm=A0N0D1
Cluster-8366.64729	A0N0D1	PHI:2216	PemG1	318829	Magnaporthe_oryzae	effector_(plant_avirulence_determinant)	4530	Oryza	http://www.phi-base.org/searchFacet.htm?queryTerm=A0N0D1
Cluster-8366.64725	A0N0D1	PHI:2216	PemG1	318829	Magnaporthe_oryzae	effector_(plant_avirulence_determinant)	4530	Oryza	http://www.phi-base.org/searchFacet.htm?queryTerm=A0N0D1
Cluster-8366.64724	Q8XYF7	PHI:5134	RSc1801	305	Ralstonia_solanacearum	effector_(plant_avirulence_determinant)	4081	Solanum	http://www.phi-base.org/searchFacet.htm?queryTerm=Q8XYF7
Cluster-8366.64376	Q6PQG3	PHI:4252	EPI10	4787	Phytophthora_infestans	effector_(plant_avirulence_determinant)	4081	Solanum	http://www.phi-base.org/searchFacet.htm?queryTerm=Q6PQG3
Cluster-8366.64369	Q6PQG3	PHI:4252	EPI10	4787	Phytophthora_infestans	effector_(plant_avirulence_determinant)	4081	Solanum	http://www.phi-base.org/searchFacet.htm?queryTerm=Q6PQG3
Cluster-8366.64233	Q6PQG3	PHI:4252	EPI10	4787	Phytophthora_infestans	effector_(plant_avirulence_determinant)	4081	Solanum	http://www.phi-base.org/searchFacet.htm?queryTerm=Q6PQG3
Cluster-8366.64116	A0A0H3HVK0	PHI:5335	clpV-5	28450	Burkholderia_pseudomallei	effector_(plant_avirulence_determinant)	10090	Mus	http://www.phi-base.org/searchFacet.htm?queryTerm=A0A0H3HVK0
Cluster-8366.64064	Q8XRE0	PHI:5171	RSp0914	305	Ralstonia_solanacearum	effector_(plant_avirulence_determinant)	4081	Solanum	http://www.phi-base.org/searchFacet.htm?queryTerm=Q8XRE0
Cluster-8366.64062	Q8XYF7	PHI:5134	RSc1801	305	Ralstonia_solanacearum	effector_(plant_avirulence_determinant)	4081	Solanum	http://www.phi-base.org/searchFacet.htm?queryTerm=Q8XYF7
Cluster-8366.64061	Q8XRE0	PHI:5171	RSp0914	305	Ralstonia_solanacearum	effector_(plant_avirulence_determinant)	4081	Solanum	http://www.phi-base.org/searchFacet.htm?queryTerm=Q8XRE0
Cluster-8366.63670	Q8XZN8	PHI:5135	RSc1357	305	Ralstonia_solanacearum	effector_(plant_avirulence_determinant)	4081	Solanum	http://www.phi-base.org/searchFacet.htm?queryTerm=Q8XZN8
Cluster-8366.63470	Q5TIP4	PHI:2347	PGIP2	40559	Botrytis_cinerea	effector_(plant_avirulence_determinant)	3702	Arabidopsis	http://www.phi-base.org/searchFacet.htm?queryTerm=Q5TIP4
Cluster-8366.63469	Q5TIP4	PHI:2347	PGIP2	40559	Botrytis_cinerea	effector_(plant_avirulence_determinant)	3702	Arabidopsis	http://www.phi-base.org/searchFacet.htm?queryTerm=Q5TIP4
Cluster-8366.63371	Q6PQG3	PHI:4252	EPI10	4787	Phytophthora_infestans	effector_(plant_avirulence_determinant)	4081	Solanum	http://www.phi-base.org/searchFacet.htm?queryTerm=Q6PQG3
Cluster-8366.63237	Q0PZG3	PHI:3978	vasH	644	Aeromonas_hydrophila	effector_(plant_avirulence_determinant)	10090	Mus	http://www.phi-base.org/searchFacet.htm?queryTerm=Q0PZG3
Cluster-8366.63236	Q0PZG3	PHI:3978	vasH	644	Aeromonas_hydrophila	effector_(plant_avirulence_determinant)	10090	Mus	http://www.phi-base.org/searchFacet.htm?queryTerm=Q0PZG3
Cluster-8366.63134	Q5TIP4	PHI:2347	PGIP2	40559	Botrytis_cinerea	effector_(plant_avirulence_determinant)	3702	Arabidopsis	http://www.phi-base.org/searchFacet.htm?queryTerm=Q5TIP4
Cluster-8366.61766	A0N0D1	PHI:2216	PemG1	318829	Magnaporthe_oryzae	effector_(plant_avirulence_determinant)	4530	Oryza	http://www.phi-base.org/searchFacet.htm?queryTerm=A0N0D1
Cluster-8366.61639	Q6PQG3	PHI:4252	EPI10	4787	Phytophthora_infestans	effector_(plant_avirulence_determinant)	4081	Solanum	http://www.phi-base.org/searchFacet.htm?queryTerm=Q6PQG3
Cluster-8366.61637	Q6PQG3	PHI:4252	EPI10	4787	Phytophthora_infestans	effector_(plant_avirulence_determinant)	4081	Solanum	http://www.phi-base.org/searchFacet.htm?queryTerm=Q6PQG3
Cluster-8366.6158	Q8PC98	PHI:7945	pip_(proline_iminopeptidase)	339	Xanthomonas_campestris	effector_(plant_avirulence_determinant)	3702	Arabidopsis	http://www.phi-base.org/searchFacet.htm?queryTerm=Q8PC98
Cluster-8366.61504	Q5TIP4	PHI:2347	PGIP2	40559	Botrytis_cinerea	effector_(plant_avirulence_determinant)	3702	Arabidopsis	http://www.phi-base.org/searchFacet.htm?queryTerm=Q5TIP4
Cluster-8366.61503	Q5TIP4	PHI:2347	PGIP2	40559	Botrytis_cinerea	effector_(plant_avirulence_determinant)	3702	Arabidopsis	http://www.phi-base.org/searchFacet.htm?queryTerm=Q5TIP4
Cluster-8366.61501	Q5TIP4	PHI:2347	PGIP2	40559	Botrytis_cinerea	effector_(plant_avirulence_determinant)	3702	Arabidopsis	http://www.phi-base.org/searchFacet.htm?queryTerm=Q5TIP4
Cluster-8366.61374	Q8XZN8	PHI:5135	RSc1357	305	Ralstonia_solanacearum	effector_(plant_avirulence_determinant)	4081	Solanum	http://www.phi-base.org/searchFacet.htm?queryTerm=Q8XZN8
Cluster-8366.61373	Q8XZN8	PHI:5135	RSc1357	305	Ralstonia_solanacearum	effector_(plant_avirulence_determinant)	4081	Solanum	http://www.phi-base.org/searchFacet.htm?queryTerm=Q8XZN8
Cluster-8366.60727	Q5ZVD8	PHI:6520	LpdA	446	Legionella_pneumophila	effector_(plant_avirulence_determinant)	10090	Mus	http://www.phi-base.org/searchFacet.htm?queryTerm=Q5ZVD8
Cluster-8366.60259	Q5TIP4	PHI:2347	PGIP2	40559	Botrytis_cinerea	effector_(plant_avirulence_determinant)	3702	Arabidopsis	http://www.phi-base.org/searchFacet.htm?queryTerm=Q5TIP4
Cluster-8366.59782	Q0PZG3	PHI:3978	vasH	644	Aeromonas_hydrophila	effector_(plant_avirulence_determinant)	10090	Mus	http://www.phi-base.org/searchFacet.htm?queryTerm=Q0PZG3
Cluster-8366.59663	Q6PQG3	PHI:4252	EPI10	4787	Phytophthora_infestans	effector_(plant_avirulence_determinant)	4081	Solanum	http://www.phi-base.org/searchFacet.htm?queryTerm=Q6PQG3
Cluster-8366.5956	Q5ZVD8	PHI:6520	LpdA	446	Legionella_pneumophila	effector_(plant_avirulence_determinant)	10090	Mus	http://www.phi-base.org/searchFacet.htm?queryTerm=Q5ZVD8
Cluster-8366.59341	Q6PQG3	PHI:4252	EPI10	4787	Phytophthora_infestans	effector_(plant_avirulence_determinant)	4081	Solanum	http://www.phi-base.org/searchFacet.htm?queryTerm=Q6PQG3
Cluster-8366.58956	Q5TIP4	PHI:2347	PGIP2	40559	Botrytis_cinerea	effector_(plant_avirulence_determinant)	3702	Arabidopsis	http://www.phi-base.org/searchFacet.htm?queryTerm=Q5TIP4
Cluster-8366.58913	Q5TIP4	PHI:2347	PGIP2	40559	Botrytis_cinerea	effector_(plant_avirulence_determinant)	3702	Arabidopsis	http://www.phi-base.org/searchFacet.htm?queryTerm=Q5TIP4
Cluster-8366.58779	Q8XYF8	PHI:5133__PHI:5172	RSc1800	305	Ralstonia_solanacearum	effector_(plant_avirulence_determinant)	4081	Solanum	http://www.phi-base.org/searchFacet.htm?queryTerm=Q8XYF8
Cluster-8366.58778	Q8XYF7	PHI:5134	RSc1801	305	Ralstonia_solanacearum	effector_(plant_avirulence_determinant)	4081	Solanum	http://www.phi-base.org/searchFacet.htm?queryTerm=Q8XYF7
Cluster-8366.58749	Q5TIP4	PHI:2347	PGIP2	40559	Botrytis_cinerea	effector_(plant_avirulence_determinant)	3702	Arabidopsis	http://www.phi-base.org/searchFacet.htm?queryTerm=Q5TIP4
Cluster-8366.58163	Q8XYF7	PHI:5134	RSc1801	305	Ralstonia_solanacearum	effector_(plant_avirulence_determinant)	4081	Solanum	http://www.phi-base.org/searchFacet.htm?queryTerm=Q8XYF7
Cluster-8366.58162	Q8XYF7	PHI:5134	RSc1801	305	Ralstonia_solanacearum	effector_(plant_avirulence_determinant)	4081	Solanum	http://www.phi-base.org/searchFacet.htm?queryTerm=Q8XYF7
Cluster-8366.58161	Q8XYF7	PHI:5134	RSc1801	305	Ralstonia_solanacearum	effector_(plant_avirulence_determinant)	4081	Solanum	http://www.phi-base.org/searchFacet.htm?queryTerm=Q8XYF7
Cluster-8366.58160	Q8XYF7	PHI:5134	RSc1801	305	Ralstonia_solanacearum	effector_(plant_avirulence_determinant)	4081	Solanum	http://www.phi-base.org/searchFacet.htm?queryTerm=Q8XYF7
Cluster-8366.57933	Q8XZN9	PHI:5173	RSc1356	305	Ralstonia_solanacearum	effector_(plant_avirulence_determinant)	4081	Solanum	http://www.phi-base.org/searchFacet.htm?queryTerm=Q8XZN9
Cluster-8366.57573	Q6ZX14	PHI:325	ACE1	318829	Magnaporthe_oryzae	effector_(plant_avirulence_determinant)	4530	Oryza	http://www.phi-base.org/searchFacet.htm?queryTerm=Q6ZX14
Cluster-8366.57285	Q8XYF8	PHI:5133__PHI:5172	RSc1800	305	Ralstonia_solanacearum	effector_(plant_avirulence_determinant)	4081	Solanum	http://www.phi-base.org/searchFacet.htm?queryTerm=Q8XYF8
Cluster-8366.56606	D8N152	PHI:6312	awr5	305	Ralstonia_solanacearum	effector_(plant_avirulence_determinant)	3702	Arabidopsis	http://www.phi-base.org/searchFacet.htm?queryTerm=D8N152
Cluster-8366.56136	A0A0A2JVC2	PHI:7665	LysM2	27334	Penicillium_expansum	effector_(plant_avirulence_determinant)	3750	Malus	http://www.phi-base.org/searchFacet.htm?queryTerm=A0A0A2JVC2
Cluster-8366.56102	B0RMF9	PHI:8790	xopL	339	Xanthomonas_campestris	effector_(plant_avirulence_determinant)	3702	Arabidopsis	http://www.phi-base.org/searchFacet.htm?queryTerm=B0RMF9
Cluster-8366.56100	B0RMF9	PHI:8790	xopL	339	Xanthomonas_campestris	effector_(plant_avirulence_determinant)	3702	Arabidopsis	http://www.phi-base.org/searchFacet.htm?queryTerm=B0RMF9
Cluster-8366.56099	B0RMF9	PHI:8790	xopL	339	Xanthomonas_campestris	effector_(plant_avirulence_determinant)	3702	Arabidopsis	http://www.phi-base.org/searchFacet.htm?queryTerm=B0RMF9
Cluster-8366.56097	B0RMF9	PHI:8790	xopL	339	Xanthomonas_campestris	effector_(plant_avirulence_determinant)	3702	Arabidopsis	http://www.phi-base.org/searchFacet.htm?queryTerm=B0RMF9
Cluster-8366.55117	Q5TIP4	PHI:2347	PGIP2	40559	Botrytis_cinerea	effector_(plant_avirulence_determinant)	3702	Arabidopsis	http://www.phi-base.org/searchFacet.htm?queryTerm=Q5TIP4
Cluster-8366.55087	Q6PQG3	PHI:4252	EPI10	4787	Phytophthora_infestans	effector_(plant_avirulence_determinant)	4081	Solanum	http://www.phi-base.org/searchFacet.htm?queryTerm=Q6PQG3
Cluster-8366.54909	Q87W07	PHI:7337	HopI1	318829	Magnaporthe_oryzae	effector_(plant_avirulence_determinant)	4513	Hordeum	http://www.phi-base.org/searchFacet.htm?queryTerm=Q87W07
Cluster-8366.54822	Q5TIP4	PHI:2347	PGIP2	40559	Botrytis_cinerea	effector_(plant_avirulence_determinant)	3702	Arabidopsis	http://www.phi-base.org/searchFacet.htm?queryTerm=Q5TIP4
Cluster-8366.54735	Q8XT97	PHI:5117	RSp0218	305	Ralstonia_solanacearum	effector_(plant_avirulence_determinant)	4081	Solanum	http://www.phi-base.org/searchFacet.htm?queryTerm=Q8XT97
Cluster-8366.54233	Q6PQG3	PHI:4252	EPI10	4787	Phytophthora_infestans	effector_(plant_avirulence_determinant)	4081	Solanum	http://www.phi-base.org/searchFacet.htm?queryTerm=Q6PQG3
Cluster-8366.53691	B0RMF9	PHI:8790	xopL	339	Xanthomonas_campestris	effector_(plant_avirulence_determinant)	3702	Arabidopsis	http://www.phi-base.org/searchFacet.htm?queryTerm=B0RMF9
Cluster-8366.53611	B3VBK9	PHI:5495__PHI:5543__PHI:5576	Ecp6	5499__5507	Passalora_fulva__Fusarium_oxysporum	effector_(plant_avirulence_determinant)	4081	Solanum	http://www.phi-base.org/searchFacet.htm?queryTerm=B3VBK9
Cluster-8366.53610	B3VBK9	PHI:5495__PHI:5543__PHI:5576	Ecp6	5499__5507	Passalora_fulva__Fusarium_oxysporum	effector_(plant_avirulence_determinant)	4081	Solanum	http://www.phi-base.org/searchFacet.htm?queryTerm=B3VBK9
Cluster-8366.53331	D0ZTZ7	PHI:3755	pipB2	28901	Salmonella_enterica	effector_(plant_avirulence_determinant)	10090	Mus	http://www.phi-base.org/searchFacet.htm?queryTerm=D0ZTZ7
Cluster-8366.53298	Q945U0	PHI:652	GIP1	67593	Phytophthora_sojae	effector_(plant_avirulence_determinant)	3847	Glycine	http://www.phi-base.org/searchFacet.htm?queryTerm=Q945U0
Cluster-8366.52428	A0A0A2JVC2	PHI:7665	LysM2	27334	Penicillium_expansum	effector_(plant_avirulence_determinant)	3750	Malus	http://www.phi-base.org/searchFacet.htm?queryTerm=A0A0A2JVC2
Cluster-8366.52427	A0A0A2JVC2	PHI:7665	LysM2	27334	Penicillium_expansum	effector_(plant_avirulence_determinant)	3750	Malus	http://www.phi-base.org/searchFacet.htm?queryTerm=A0A0A2JVC2
Cluster-8366.52426	A0A0A2JVC2	PHI:7665	LysM2	27334	Penicillium_expansum	effector_(plant_avirulence_determinant)	3750	Malus	http://www.phi-base.org/searchFacet.htm?queryTerm=A0A0A2JVC2
Cluster-8366.52421	A0A0A2JVC2	PHI:7665	LysM2	27334	Penicillium_expansum	effector_(plant_avirulence_determinant)	3750	Malus	http://www.phi-base.org/searchFacet.htm?queryTerm=A0A0A2JVC2
Cluster-8366.52420	A0A0A2JVC2	PHI:7665	LysM2	27334	Penicillium_expansum	effector_(plant_avirulence_determinant)	3750	Malus	http://www.phi-base.org/searchFacet.htm?queryTerm=A0A0A2JVC2
Cluster-8366.52419	A0A0A2JVC2	PHI:7665	LysM2	27334	Penicillium_expansum	effector_(plant_avirulence_determinant)	3750	Malus	http://www.phi-base.org/searchFacet.htm?queryTerm=A0A0A2JVC2
Cluster-8366.51953	A0A0H3HVK0	PHI:5335	clpV-5	28450	Burkholderia_pseudomallei	effector_(plant_avirulence_determinant)	10090	Mus	http://www.phi-base.org/searchFacet.htm?queryTerm=A0A0H3HVK0
Cluster-8366.51852	Q6PQG3	PHI:4252	EPI10	4787	Phytophthora_infestans	effector_(plant_avirulence_determinant)	4081	Solanum	http://www.phi-base.org/searchFacet.htm?queryTerm=Q6PQG3
Cluster-8366.51756	Q8XRE0	PHI:5171	RSp0914	305	Ralstonia_solanacearum	effector_(plant_avirulence_determinant)	4081	Solanum	http://www.phi-base.org/searchFacet.htm?queryTerm=Q8XRE0
Cluster-8366.51734	Q5TIP4	PHI:2347	PGIP2	40559	Botrytis_cinerea	effector_(plant_avirulence_determinant)	3702	Arabidopsis	http://www.phi-base.org/searchFacet.htm?queryTerm=Q5TIP4
Cluster-8366.51733	Q5TIP4	PHI:2347	PGIP2	40559	Botrytis_cinerea	effector_(plant_avirulence_determinant)	3702	Arabidopsis	http://www.phi-base.org/searchFacet.htm?queryTerm=Q5TIP4
Cluster-8366.51104	Q5TIP4	PHI:2347	PGIP2	40559	Botrytis_cinerea	effector_(plant_avirulence_determinant)	3702	Arabidopsis	http://www.phi-base.org/searchFacet.htm?queryTerm=Q5TIP4
Cluster-8366.51103	Q5TIP4	PHI:2347	PGIP2	40559	Botrytis_cinerea	effector_(plant_avirulence_determinant)	3702	Arabidopsis	http://www.phi-base.org/searchFacet.htm?queryTerm=Q5TIP4
Cluster-8366.51102	Q5TIP4	PHI:2347	PGIP2	40559	Botrytis_cinerea	effector_(plant_avirulence_determinant)	3702	Arabidopsis	http://www.phi-base.org/searchFacet.htm?queryTerm=Q5TIP4
Cluster-8366.50967	Q6PQG3	PHI:4252	EPI10	4787	Phytophthora_infestans	effector_(plant_avirulence_determinant)	4081	Solanum	http://www.phi-base.org/searchFacet.htm?queryTerm=Q6PQG3
Cluster-8366.50882	Q5TIP4	PHI:2347	PGIP2	40559	Botrytis_cinerea	effector_(plant_avirulence_determinant)	3702	Arabidopsis	http://www.phi-base.org/searchFacet.htm?queryTerm=Q5TIP4
Cluster-8366.49925	Q87W07	PHI:7337	HopI1	318829	Magnaporthe_oryzae	effector_(plant_avirulence_determinant)	4513	Hordeum	http://www.phi-base.org/searchFacet.htm?queryTerm=Q87W07
Cluster-8366.49300	Q5TIP4	PHI:2347	PGIP2	40559	Botrytis_cinerea	effector_(plant_avirulence_determinant)	3702	Arabidopsis	http://www.phi-base.org/searchFacet.htm?queryTerm=Q5TIP4
Cluster-8366.49299	Q5TIP4	PHI:2347	PGIP2	40559	Botrytis_cinerea	effector_(plant_avirulence_determinant)	3702	Arabidopsis	http://www.phi-base.org/searchFacet.htm?queryTerm=Q5TIP4
Cluster-8366.48259	Q6PQG3	PHI:4252	EPI10	4787	Phytophthora_infestans	effector_(plant_avirulence_determinant)	4081	Solanum	http://www.phi-base.org/searchFacet.htm?queryTerm=Q6PQG3
Cluster-8366.47952	Q87W07	PHI:7337	HopI1	318829	Magnaporthe_oryzae	effector_(plant_avirulence_determinant)	4513	Hordeum	http://www.phi-base.org/searchFacet.htm?queryTerm=Q87W07
Cluster-8366.47701	Q6PQG3	PHI:4252	EPI10	4787	Phytophthora_infestans	effector_(plant_avirulence_determinant)	4081	Solanum	http://www.phi-base.org/searchFacet.htm?queryTerm=Q6PQG3
Cluster-8366.47524	A0A0A2JVC2	PHI:7665	LysM2	27334	Penicillium_expansum	effector_(plant_avirulence_determinant)	3750	Malus	http://www.phi-base.org/searchFacet.htm?queryTerm=A0A0A2JVC2
Cluster-8366.47406	Q6PQG3	PHI:4252	EPI10	4787	Phytophthora_infestans	effector_(plant_avirulence_determinant)	4081	Solanum	http://www.phi-base.org/searchFacet.htm?queryTerm=Q6PQG3
Cluster-8366.47105	Q87W07	PHI:7337	HopI1	318829	Magnaporthe_oryzae	effector_(plant_avirulence_determinant)	4513	Hordeum	http://www.phi-base.org/searchFacet.htm?queryTerm=Q87W07
Cluster-8366.47098	A0A0H3HVK0	PHI:5335	clpV-5	28450	Burkholderia_pseudomallei	effector_(plant_avirulence_determinant)	10090	Mus	http://www.phi-base.org/searchFacet.htm?queryTerm=A0A0H3HVK0
Cluster-8366.46965	Q5TIP4	PHI:2347	PGIP2	40559	Botrytis_cinerea	effector_(plant_avirulence_determinant)	3702	Arabidopsis	http://www.phi-base.org/searchFacet.htm?queryTerm=Q5TIP4
Cluster-8366.46964	Q5TIP4	PHI:2347	PGIP2	40559	Botrytis_cinerea	effector_(plant_avirulence_determinant)	3702	Arabidopsis	http://www.phi-base.org/searchFacet.htm?queryTerm=Q5TIP4
Cluster-8366.46720	Q8XYF7	PHI:5134	RSc1801	305	Ralstonia_solanacearum	effector_(plant_avirulence_determinant)	4081	Solanum	http://www.phi-base.org/searchFacet.htm?queryTerm=Q8XYF7
Cluster-8366.46703	Q6PQG3	PHI:4252	EPI10	4787	Phytophthora_infestans	effector_(plant_avirulence_determinant)	4081	Solanum	http://www.phi-base.org/searchFacet.htm?queryTerm=Q6PQG3
Cluster-8366.46042	Q8XZN8	PHI:5135	RSc1357	305	Ralstonia_solanacearum	effector_(plant_avirulence_determinant)	4081	Solanum	http://www.phi-base.org/searchFacet.htm?queryTerm=Q8XZN8
Cluster-8366.45888	Q0PZG3	PHI:3978	vasH	644	Aeromonas_hydrophila	effector_(plant_avirulence_determinant)	10090	Mus	http://www.phi-base.org/searchFacet.htm?queryTerm=Q0PZG3
Cluster-8366.45596	Q5ZVD8	PHI:6520	LpdA	446	Legionella_pneumophila	effector_(plant_avirulence_determinant)	10090	Mus	http://www.phi-base.org/searchFacet.htm?queryTerm=Q5ZVD8
Cluster-8366.45595	Q5ZVD8	PHI:6520	LpdA	446	Legionella_pneumophila	effector_(plant_avirulence_determinant)	10090	Mus	http://www.phi-base.org/searchFacet.htm?queryTerm=Q5ZVD8
Cluster-8366.4547	Q8PC98	PHI:7945	pip_(proline_iminopeptidase)	339	Xanthomonas_campestris	effector_(plant_avirulence_determinant)	3702	Arabidopsis	http://www.phi-base.org/searchFacet.htm?queryTerm=Q8PC98
Cluster-8366.45293	Q5TIP4	PHI:2347	PGIP2	40559	Botrytis_cinerea	effector_(plant_avirulence_determinant)	3702	Arabidopsis	http://www.phi-base.org/searchFacet.htm?queryTerm=Q5TIP4
Cluster-8366.44596	A0A0A2JVC2	PHI:7665	LysM2	27334	Penicillium_expansum	effector_(plant_avirulence_determinant)	3750	Malus	http://www.phi-base.org/searchFacet.htm?queryTerm=A0A0A2JVC2
Cluster-8366.44109	Q5ZVD8	PHI:6520	LpdA	446	Legionella_pneumophila	effector_(plant_avirulence_determinant)	10090	Mus	http://www.phi-base.org/searchFacet.htm?queryTerm=Q5ZVD8
Cluster-8366.43986	Q5TIP4	PHI:2347	PGIP2	40559	Botrytis_cinerea	effector_(plant_avirulence_determinant)	3702	Arabidopsis	http://www.phi-base.org/searchFacet.htm?queryTerm=Q5TIP4
Cluster-8366.43874	Q5TIP4	PHI:2347	PGIP2	40559	Botrytis_cinerea	effector_(plant_avirulence_determinant)	3702	Arabidopsis	http://www.phi-base.org/searchFacet.htm?queryTerm=Q5TIP4
Cluster-8366.43737	Q8XYF8	PHI:5133__PHI:5172	RSc1800	305	Ralstonia_solanacearum	effector_(plant_avirulence_determinant)	4081	Solanum	http://www.phi-base.org/searchFacet.htm?queryTerm=Q8XYF8
Cluster-8366.43567	A0A0A2JVC2	PHI:7665	LysM2	27334	Penicillium_expansum	effector_(plant_avirulence_determinant)	3750	Malus	http://www.phi-base.org/searchFacet.htm?queryTerm=A0A0A2JVC2
Cluster-8366.43391	Q5ZVD8	PHI:6520	LpdA	446	Legionella_pneumophila	effector_(plant_avirulence_determinant)	10090	Mus	http://www.phi-base.org/searchFacet.htm?queryTerm=Q5ZVD8
Cluster-8366.43390	Q5ZVD8	PHI:6520	LpdA	446	Legionella_pneumophila	effector_(plant_avirulence_determinant)	10090	Mus	http://www.phi-base.org/searchFacet.htm?queryTerm=Q5ZVD8
Cluster-8366.43382	Q8XTK9	PHI:5119	RSp0099	305	Ralstonia_solanacearum	effector_(plant_avirulence_determinant)	4081	Solanum	http://www.phi-base.org/searchFacet.htm?queryTerm=Q8XTK9
Cluster-8366.42894	Q945U0	PHI:652	GIP1	67593	Phytophthora_sojae	effector_(plant_avirulence_determinant)	3847	Glycine	http://www.phi-base.org/searchFacet.htm?queryTerm=Q945U0
Cluster-8366.42725	Q5TIP4	PHI:2347	PGIP2	40559	Botrytis_cinerea	effector_(plant_avirulence_determinant)	3702	Arabidopsis	http://www.phi-base.org/searchFacet.htm?queryTerm=Q5TIP4
Cluster-8366.42724	Q5TIP4	PHI:2347	PGIP2	40559	Botrytis_cinerea	effector_(plant_avirulence_determinant)	3702	Arabidopsis	http://www.phi-base.org/searchFacet.htm?queryTerm=Q5TIP4
Cluster-8366.42723	Q5TIP4	PHI:2347	PGIP2	40559	Botrytis_cinerea	effector_(plant_avirulence_determinant)	3702	Arabidopsis	http://www.phi-base.org/searchFacet.htm?queryTerm=Q5TIP4
Cluster-8366.42558	D0ZIB5	PHI:3772	steC	28901	Salmonella_enterica	effector_(plant_avirulence_determinant)	10090	Mus	http://www.phi-base.org/searchFacet.htm?queryTerm=D0ZIB5
Cluster-8366.42432	Q5ZVD8	PHI:6520	LpdA	446	Legionella_pneumophila	effector_(plant_avirulence_determinant)	10090	Mus	http://www.phi-base.org/searchFacet.htm?queryTerm=Q5ZVD8
Cluster-8366.42354	A0A0A2JVC2	PHI:7665	LysM2	27334	Penicillium_expansum	effector_(plant_avirulence_determinant)	3750	Malus	http://www.phi-base.org/searchFacet.htm?queryTerm=A0A0A2JVC2
Cluster-8366.42329	Q6PQG3	PHI:4252	EPI10	4787	Phytophthora_infestans	effector_(plant_avirulence_determinant)	4081	Solanum	http://www.phi-base.org/searchFacet.htm?queryTerm=Q6PQG3
Cluster-8366.42285	Q5TIP4	PHI:2347	PGIP2	40559	Botrytis_cinerea	effector_(plant_avirulence_determinant)	3702	Arabidopsis	http://www.phi-base.org/searchFacet.htm?queryTerm=Q5TIP4
Cluster-8366.42284	Q5TIP4	PHI:2347	PGIP2	40559	Botrytis_cinerea	effector_(plant_avirulence_determinant)	3702	Arabidopsis	http://www.phi-base.org/searchFacet.htm?queryTerm=Q5TIP4
Cluster-8366.42283	Q5TIP4	PHI:2347	PGIP2	40559	Botrytis_cinerea	effector_(plant_avirulence_determinant)	3702	Arabidopsis	http://www.phi-base.org/searchFacet.htm?queryTerm=Q5TIP4
Cluster-8366.41463	Q5TIP4	PHI:2347	PGIP2	40559	Botrytis_cinerea	effector_(plant_avirulence_determinant)	3702	Arabidopsis	http://www.phi-base.org/searchFacet.htm?queryTerm=Q5TIP4
Cluster-8366.41378	Q5TIP4	PHI:2347	PGIP2	40559	Botrytis_cinerea	effector_(plant_avirulence_determinant)	3702	Arabidopsis	http://www.phi-base.org/searchFacet.htm?queryTerm=Q5TIP4
Cluster-8366.41369	Q5ZVD8	PHI:6520	LpdA	446	Legionella_pneumophila	effector_(plant_avirulence_determinant)	10090	Mus	http://www.phi-base.org/searchFacet.htm?queryTerm=Q5ZVD8
Cluster-8366.41368	Q5ZVD8	PHI:6520	LpdA	446	Legionella_pneumophila	effector_(plant_avirulence_determinant)	10090	Mus	http://www.phi-base.org/searchFacet.htm?queryTerm=Q5ZVD8
Cluster-8366.41366	Q5ZVD8	PHI:6520	LpdA	446	Legionella_pneumophila	effector_(plant_avirulence_determinant)	10090	Mus	http://www.phi-base.org/searchFacet.htm?queryTerm=Q5ZVD8
Cluster-8366.41231	Q87W07	PHI:7337	HopI1	318829	Magnaporthe_oryzae	effector_(plant_avirulence_determinant)	4513	Hordeum	http://www.phi-base.org/searchFacet.htm?queryTerm=Q87W07
Cluster-8366.41229	Q87W07	PHI:7337	HopI1	318829	Magnaporthe_oryzae	effector_(plant_avirulence_determinant)	4513	Hordeum	http://www.phi-base.org/searchFacet.htm?queryTerm=Q87W07
Cluster-8366.41227	Q5TIP4	PHI:2347	PGIP2	40559	Botrytis_cinerea	effector_(plant_avirulence_determinant)	3702	Arabidopsis	http://www.phi-base.org/searchFacet.htm?queryTerm=Q5TIP4
Cluster-8366.41059	Q5TIP4	PHI:2347	PGIP2	40559	Botrytis_cinerea	effector_(plant_avirulence_determinant)	3702	Arabidopsis	http://www.phi-base.org/searchFacet.htm?queryTerm=Q5TIP4
Cluster-8366.41057	Q5TIP4	PHI:2347	PGIP2	40559	Botrytis_cinerea	effector_(plant_avirulence_determinant)	3702	Arabidopsis	http://www.phi-base.org/searchFacet.htm?queryTerm=Q5TIP4
Cluster-8366.41055	Q5TIP4	PHI:2347	PGIP2	40559	Botrytis_cinerea	effector_(plant_avirulence_determinant)	3702	Arabidopsis	http://www.phi-base.org/searchFacet.htm?queryTerm=Q5TIP4
Cluster-8366.41042	Q5TIP4	PHI:2347	PGIP2	40559	Botrytis_cinerea	effector_(plant_avirulence_determinant)	3702	Arabidopsis	http://www.phi-base.org/searchFacet.htm?queryTerm=Q5TIP4
Cluster-8366.40944	Q8XYF7	PHI:5134	RSc1801	305	Ralstonia_solanacearum	effector_(plant_avirulence_determinant)	4081	Solanum	http://www.phi-base.org/searchFacet.htm?queryTerm=Q8XYF7
Cluster-8366.40676	Q8XYF8	PHI:5133__PHI:5172	RSc1800	305	Ralstonia_solanacearum	effector_(plant_avirulence_determinant)	4081	Solanum	http://www.phi-base.org/searchFacet.htm?queryTerm=Q8XYF8
Cluster-8366.40356	Q8XYF8	PHI:5133__PHI:5172	RSc1800	305	Ralstonia_solanacearum	effector_(plant_avirulence_determinant)	4081	Solanum	http://www.phi-base.org/searchFacet.htm?queryTerm=Q8XYF8
Cluster-8366.40354	Q8XYF8	PHI:5133__PHI:5172	RSc1800	305	Ralstonia_solanacearum	effector_(plant_avirulence_determinant)	4081	Solanum	http://www.phi-base.org/searchFacet.htm?queryTerm=Q8XYF8
Cluster-8366.38562	Q5TIP4	PHI:2347	PGIP2	40559	Botrytis_cinerea	effector_(plant_avirulence_determinant)	3702	Arabidopsis	http://www.phi-base.org/searchFacet.htm?queryTerm=Q5TIP4
Cluster-8366.37804	B3VBK9	PHI:5495__PHI:5543__PHI:5576	Ecp6	5499__5507	Passalora_fulva__Fusarium_oxysporum	effector_(plant_avirulence_determinant)	4081	Solanum	http://www.phi-base.org/searchFacet.htm?queryTerm=B3VBK9
Cluster-8366.37368	G7TIV7	PHI:4588	AvrBs2	347	Xanthomonas_oryzae	effector_(plant_avirulence_determinant)	4097	Nicotiana	http://www.phi-base.org/searchFacet.htm?queryTerm=G7TIV7
Cluster-8366.36905	Q5TIP4	PHI:2347	PGIP2	40559	Botrytis_cinerea	effector_(plant_avirulence_determinant)	3702	Arabidopsis	http://www.phi-base.org/searchFacet.htm?queryTerm=Q5TIP4
Cluster-8366.36903	Q5TIP4	PHI:2347	PGIP2	40559	Botrytis_cinerea	effector_(plant_avirulence_determinant)	3702	Arabidopsis	http://www.phi-base.org/searchFacet.htm?queryTerm=Q5TIP4
Cluster-8366.36902	Q5TIP4	PHI:2347	PGIP2	40559	Botrytis_cinerea	effector_(plant_avirulence_determinant)	3702	Arabidopsis	http://www.phi-base.org/searchFacet.htm?queryTerm=Q5TIP4
Cluster-8366.36381	Q5TIP4	PHI:2347	PGIP2	40559	Botrytis_cinerea	effector_(plant_avirulence_determinant)	3702	Arabidopsis	http://www.phi-base.org/searchFacet.htm?queryTerm=Q5TIP4
Cluster-8366.35889	Q5TIP4	PHI:2347	PGIP2	40559	Botrytis_cinerea	effector_(plant_avirulence_determinant)	3702	Arabidopsis	http://www.phi-base.org/searchFacet.htm?queryTerm=Q5TIP4
Cluster-8366.35866	Q6PQG3	PHI:4252	EPI10	4787	Phytophthora_infestans	effector_(plant_avirulence_determinant)	4081	Solanum	http://www.phi-base.org/searchFacet.htm?queryTerm=Q6PQG3
Cluster-8366.35861	Q5TIP4	PHI:2347	PGIP2	40559	Botrytis_cinerea	effector_(plant_avirulence_determinant)	3702	Arabidopsis	http://www.phi-base.org/searchFacet.htm?queryTerm=Q5TIP4
Cluster-8366.34932	Q5TIP4	PHI:2347	PGIP2	40559	Botrytis_cinerea	effector_(plant_avirulence_determinant)	3702	Arabidopsis	http://www.phi-base.org/searchFacet.htm?queryTerm=Q5TIP4
Cluster-8366.34649	Q8XZN9	PHI:5173	RSc1356	305	Ralstonia_solanacearum	effector_(plant_avirulence_determinant)	4081	Solanum	http://www.phi-base.org/searchFacet.htm?queryTerm=Q8XZN9
Cluster-8366.34389	Q87W07	PHI:7337	HopI1	318829	Magnaporthe_oryzae	effector_(plant_avirulence_determinant)	4513	Hordeum	http://www.phi-base.org/searchFacet.htm?queryTerm=Q87W07
Cluster-8366.34388	Q87W07	PHI:7337	HopI1	318829	Magnaporthe_oryzae	effector_(plant_avirulence_determinant)	4513	Hordeum	http://www.phi-base.org/searchFacet.htm?queryTerm=Q87W07
Cluster-8366.33879	Q6PQG3	PHI:4252	EPI10	4787	Phytophthora_infestans	effector_(plant_avirulence_determinant)	4081	Solanum	http://www.phi-base.org/searchFacet.htm?queryTerm=Q6PQG3
Cluster-8366.336	Q8XRE0	PHI:5171	RSp0914	305	Ralstonia_solanacearum	effector_(plant_avirulence_determinant)	4081	Solanum	http://www.phi-base.org/searchFacet.htm?queryTerm=Q8XRE0
Cluster-8366.335	Q8XYF8	PHI:5133__PHI:5172	RSc1800	305	Ralstonia_solanacearum	effector_(plant_avirulence_determinant)	4081	Solanum	http://www.phi-base.org/searchFacet.htm?queryTerm=Q8XYF8
Cluster-8366.33293	Q5TIP4	PHI:2347	PGIP2	40559	Botrytis_cinerea	effector_(plant_avirulence_determinant)	3702	Arabidopsis	http://www.phi-base.org/searchFacet.htm?queryTerm=Q5TIP4
Cluster-8366.33292	Q5TIP4	PHI:2347	PGIP2	40559	Botrytis_cinerea	effector_(plant_avirulence_determinant)	3702	Arabidopsis	http://www.phi-base.org/searchFacet.htm?queryTerm=Q5TIP4
Cluster-8366.33289	Q5TIP4	PHI:2347	PGIP2	40559	Botrytis_cinerea	effector_(plant_avirulence_determinant)	3702	Arabidopsis	http://www.phi-base.org/searchFacet.htm?queryTerm=Q5TIP4
Cluster-8366.33287	Q5TIP4	PHI:2347	PGIP2	40559	Botrytis_cinerea	effector_(plant_avirulence_determinant)	3702	Arabidopsis	http://www.phi-base.org/searchFacet.htm?queryTerm=Q5TIP4
Cluster-8366.32595	Q5TIP4	PHI:2347	PGIP2	40559	Botrytis_cinerea	effector_(plant_avirulence_determinant)	3702	Arabidopsis	http://www.phi-base.org/searchFacet.htm?queryTerm=Q5TIP4
Cluster-8366.32293	Q8XYF7	PHI:5134	RSc1801	305	Ralstonia_solanacearum	effector_(plant_avirulence_determinant)	4081	Solanum	http://www.phi-base.org/searchFacet.htm?queryTerm=Q8XYF7
Cluster-8366.3218	D0ZWS7	PHI:3763	sseD	28901	Salmonella_enterica	effector_(plant_avirulence_determinant)	10090	Mus	http://www.phi-base.org/searchFacet.htm?queryTerm=D0ZWS7
Cluster-8366.31755	Q6PQG3	PHI:4252	EPI10	4787	Phytophthora_infestans	effector_(plant_avirulence_determinant)	4081	Solanum	http://www.phi-base.org/searchFacet.htm?queryTerm=Q6PQG3
Cluster-8366.31754	Q6PQG3	PHI:4252	EPI10	4787	Phytophthora_infestans	effector_(plant_avirulence_determinant)	4081	Solanum	http://www.phi-base.org/searchFacet.htm?queryTerm=Q6PQG3
Cluster-8366.31679	Q5TIP4	PHI:2347	PGIP2	40559	Botrytis_cinerea	effector_(plant_avirulence_determinant)	3702	Arabidopsis	http://www.phi-base.org/searchFacet.htm?queryTerm=Q5TIP4
Cluster-8366.3161	Q5TIP4	PHI:2347	PGIP2	40559	Botrytis_cinerea	effector_(plant_avirulence_determinant)	3702	Arabidopsis	http://www.phi-base.org/searchFacet.htm?queryTerm=Q5TIP4
Cluster-8366.31617	Q5TIP4	PHI:2347	PGIP2	40559	Botrytis_cinerea	effector_(plant_avirulence_determinant)	3702	Arabidopsis	http://www.phi-base.org/searchFacet.htm?queryTerm=Q5TIP4
Cluster-8366.31576	Q6PQG3	PHI:4252	EPI10	4787	Phytophthora_infestans	effector_(plant_avirulence_determinant)	4081	Solanum	http://www.phi-base.org/searchFacet.htm?queryTerm=Q6PQG3
Cluster-8366.31575	Q6PQG3	PHI:4252	EPI10	4787	Phytophthora_infestans	effector_(plant_avirulence_determinant)	4081	Solanum	http://www.phi-base.org/searchFacet.htm?queryTerm=Q6PQG3
Cluster-8366.31574	Q6PQG3	PHI:4252	EPI10	4787	Phytophthora_infestans	effector_(plant_avirulence_determinant)	4081	Solanum	http://www.phi-base.org/searchFacet.htm?queryTerm=Q6PQG3
Cluster-8366.31573	Q6PQG3	PHI:4252	EPI10	4787	Phytophthora_infestans	effector_(plant_avirulence_determinant)	4081	Solanum	http://www.phi-base.org/searchFacet.htm?queryTerm=Q6PQG3
Cluster-8366.31572	Q6PQG3	PHI:4252	EPI10	4787	Phytophthora_infestans	effector_(plant_avirulence_determinant)	4081	Solanum	http://www.phi-base.org/searchFacet.htm?queryTerm=Q6PQG3
Cluster-8366.31365	Q5TIP4	PHI:2347	PGIP2	40559	Botrytis_cinerea	effector_(plant_avirulence_determinant)	3702	Arabidopsis	http://www.phi-base.org/searchFacet.htm?queryTerm=Q5TIP4
Cluster-8366.31364	Q5TIP4	PHI:2347	PGIP2	40559	Botrytis_cinerea	effector_(plant_avirulence_determinant)	3702	Arabidopsis	http://www.phi-base.org/searchFacet.htm?queryTerm=Q5TIP4
Cluster-8366.31363	Q5TIP4	PHI:2347	PGIP2	40559	Botrytis_cinerea	effector_(plant_avirulence_determinant)	3702	Arabidopsis	http://www.phi-base.org/searchFacet.htm?queryTerm=Q5TIP4
Cluster-8366.31362	Q5TIP4	PHI:2347	PGIP2	40559	Botrytis_cinerea	effector_(plant_avirulence_determinant)	3702	Arabidopsis	http://www.phi-base.org/searchFacet.htm?queryTerm=Q5TIP4
Cluster-8366.31088	Q8XZN9	PHI:5173	RSc1356	305	Ralstonia_solanacearum	effector_(plant_avirulence_determinant)	4081	Solanum	http://www.phi-base.org/searchFacet.htm?queryTerm=Q8XZN9
Cluster-8366.3105	A0A0A2ILW0	PHI:7664	LysM1	27334	Penicillium_expansum	effector_(plant_avirulence_determinant)	3750	Malus	http://www.phi-base.org/searchFacet.htm?queryTerm=A0A0A2ILW0
Cluster-8366.30719	Q8XZN8	PHI:5135	RSc1357	305	Ralstonia_solanacearum	effector_(plant_avirulence_determinant)	4081	Solanum	http://www.phi-base.org/searchFacet.htm?queryTerm=Q8XZN8
Cluster-8366.30477	Q5TIP4	PHI:2347	PGIP2	40559	Botrytis_cinerea	effector_(plant_avirulence_determinant)	3702	Arabidopsis	http://www.phi-base.org/searchFacet.htm?queryTerm=Q5TIP4
Cluster-8366.30102	Q79LY0	PHI:992__PHI:7237__PHI:7265	hopPtoD2_(hopAO1)__HopPtoD2	317	Pseudomonas_syringae	effector_(plant_avirulence_determinant)	3702	Arabidopsis	http://www.phi-base.org/searchFacet.htm?queryTerm=Q79LY0
Cluster-8366.29865	Q8XYF7	PHI:5134	RSc1801	305	Ralstonia_solanacearum	effector_(plant_avirulence_determinant)	4081	Solanum	http://www.phi-base.org/searchFacet.htm?queryTerm=Q8XYF7
Cluster-8366.28212	Q5TIP4	PHI:2347	PGIP2	40559	Botrytis_cinerea	effector_(plant_avirulence_determinant)	3702	Arabidopsis	http://www.phi-base.org/searchFacet.htm?queryTerm=Q5TIP4
Cluster-8366.28096	Q5TIP4	PHI:2347	PGIP2	40559	Botrytis_cinerea	effector_(plant_avirulence_determinant)	3702	Arabidopsis	http://www.phi-base.org/searchFacet.htm?queryTerm=Q5TIP4
Cluster-8366.28095	Q5TIP4	PHI:2347	PGIP2	40559	Botrytis_cinerea	effector_(plant_avirulence_determinant)	3702	Arabidopsis	http://www.phi-base.org/searchFacet.htm?queryTerm=Q5TIP4
Cluster-8366.27775	Q6PQG3	PHI:4252	EPI10	4787	Phytophthora_infestans	effector_(plant_avirulence_determinant)	4081	Solanum	http://www.phi-base.org/searchFacet.htm?queryTerm=Q6PQG3
Cluster-8366.27259	Q5TIP4	PHI:2347	PGIP2	40559	Botrytis_cinerea	effector_(plant_avirulence_determinant)	3702	Arabidopsis	http://www.phi-base.org/searchFacet.htm?queryTerm=Q5TIP4
Cluster-8366.27258	Q5TIP4	PHI:2347	PGIP2	40559	Botrytis_cinerea	effector_(plant_avirulence_determinant)	3702	Arabidopsis	http://www.phi-base.org/searchFacet.htm?queryTerm=Q5TIP4
Cluster-8366.27057	Q5ZVD8	PHI:6520	LpdA	446	Legionella_pneumophila	effector_(plant_avirulence_determinant)	10090	Mus	http://www.phi-base.org/searchFacet.htm?queryTerm=Q5ZVD8
Cluster-8366.26945	Q79LY0	PHI:992__PHI:7237__PHI:7265	hopPtoD2_(hopAO1)__HopPtoD2	317	Pseudomonas_syringae	effector_(plant_avirulence_determinant)	3702	Arabidopsis	http://www.phi-base.org/searchFacet.htm?queryTerm=Q79LY0
Cluster-8366.26816	Q79LY0	PHI:992__PHI:7237__PHI:7265	hopPtoD2_(hopAO1)__HopPtoD2	317	Pseudomonas_syringae	effector_(plant_avirulence_determinant)	3702	Arabidopsis	http://www.phi-base.org/searchFacet.htm?queryTerm=Q79LY0
Cluster-8366.26815	Q79LY0	PHI:992__PHI:7237__PHI:7265	hopPtoD2_(hopAO1)__HopPtoD2	317	Pseudomonas_syringae	effector_(plant_avirulence_determinant)	3702	Arabidopsis	http://www.phi-base.org/searchFacet.htm?queryTerm=Q79LY0
Cluster-8366.26719	Q8XZN9	PHI:5173	RSc1356	305	Ralstonia_solanacearum	effector_(plant_avirulence_determinant)	4081	Solanum	http://www.phi-base.org/searchFacet.htm?queryTerm=Q8XZN9
Cluster-8366.26047	Q5TIP4	PHI:2347	PGIP2	40559	Botrytis_cinerea	effector_(plant_avirulence_determinant)	3702	Arabidopsis	http://www.phi-base.org/searchFacet.htm?queryTerm=Q5TIP4
Cluster-8366.25992	Q5TIP4	PHI:2347	PGIP2	40559	Botrytis_cinerea	effector_(plant_avirulence_determinant)	3702	Arabidopsis	http://www.phi-base.org/searchFacet.htm?queryTerm=Q5TIP4
Cluster-8366.25400	Q5TIP4	PHI:2347	PGIP2	40559	Botrytis_cinerea	effector_(plant_avirulence_determinant)	3702	Arabidopsis	http://www.phi-base.org/searchFacet.htm?queryTerm=Q5TIP4
Cluster-8366.25399	Q5TIP4	PHI:2347	PGIP2	40559	Botrytis_cinerea	effector_(plant_avirulence_determinant)	3702	Arabidopsis	http://www.phi-base.org/searchFacet.htm?queryTerm=Q5TIP4
Cluster-8366.25054	Q79LY0	PHI:992__PHI:7237__PHI:7265	hopPtoD2_(hopAO1)__HopPtoD2	317	Pseudomonas_syringae	effector_(plant_avirulence_determinant)	3702	Arabidopsis	http://www.phi-base.org/searchFacet.htm?queryTerm=Q79LY0
Cluster-8366.24943	Q6PQG3	PHI:4252	EPI10	4787	Phytophthora_infestans	effector_(plant_avirulence_determinant)	4081	Solanum	http://www.phi-base.org/searchFacet.htm?queryTerm=Q6PQG3
Cluster-8366.24942	Q6PQG3	PHI:4252	EPI10	4787	Phytophthora_infestans	effector_(plant_avirulence_determinant)	4081	Solanum	http://www.phi-base.org/searchFacet.htm?queryTerm=Q6PQG3
Cluster-8366.24935	G3C9P1	PHI:4751__PHI:4759	HaRxL44	272952	Hyaloperonospora_arabidopsidis	effector_(plant_avirulence_determinant)	3702	Arabidopsis	http://www.phi-base.org/searchFacet.htm?queryTerm=G3C9P1
Cluster-8366.24934	G3C9P1	PHI:4751__PHI:4759	HaRxL44	272952	Hyaloperonospora_arabidopsidis	effector_(plant_avirulence_determinant)	3702	Arabidopsis	http://www.phi-base.org/searchFacet.htm?queryTerm=G3C9P1
Cluster-8366.24837	Q5TIP4	PHI:2347	PGIP2	40559	Botrytis_cinerea	effector_(plant_avirulence_determinant)	3702	Arabidopsis	http://www.phi-base.org/searchFacet.htm?queryTerm=Q5TIP4
Cluster-8366.24632	Q79LY0	PHI:992__PHI:7237__PHI:7265	hopPtoD2_(hopAO1)__HopPtoD2	317	Pseudomonas_syringae	effector_(plant_avirulence_determinant)	3702	Arabidopsis	http://www.phi-base.org/searchFacet.htm?queryTerm=Q79LY0
Cluster-8366.24483	Q5TIP4	PHI:2347	PGIP2	40559	Botrytis_cinerea	effector_(plant_avirulence_determinant)	3702	Arabidopsis	http://www.phi-base.org/searchFacet.htm?queryTerm=Q5TIP4
Cluster-8366.24482	Q5TIP4	PHI:2347	PGIP2	40559	Botrytis_cinerea	effector_(plant_avirulence_determinant)	3702	Arabidopsis	http://www.phi-base.org/searchFacet.htm?queryTerm=Q5TIP4
Cluster-8366.23993	A0A0H3HVK0	PHI:5335	clpV-5	28450	Burkholderia_pseudomallei	effector_(plant_avirulence_determinant)	10090	Mus	http://www.phi-base.org/searchFacet.htm?queryTerm=A0A0H3HVK0
Cluster-8366.23974	Q8PC98	PHI:7945	pip_(proline_iminopeptidase)	339	Xanthomonas_campestris	effector_(plant_avirulence_determinant)	3702	Arabidopsis	http://www.phi-base.org/searchFacet.htm?queryTerm=Q8PC98
Cluster-8366.23901	Q5TIP4	PHI:2347	PGIP2	40559	Botrytis_cinerea	effector_(plant_avirulence_determinant)	3702	Arabidopsis	http://www.phi-base.org/searchFacet.htm?queryTerm=Q5TIP4
Cluster-8366.23846	P9WNA9	PHI:5577	esx-3	1773	Mycobacterium_tuberculosis	effector_(plant_avirulence_determinant)	10090	Mus	http://www.phi-base.org/searchFacet.htm?queryTerm=P9WNA9
Cluster-8366.2373	Q8XTS6	PHI:5132	RSp0028	305	Ralstonia_solanacearum	effector_(plant_avirulence_determinant)	4081	Solanum	http://www.phi-base.org/searchFacet.htm?queryTerm=Q8XTS6
Cluster-8366.23538	Q5TIP4	PHI:2347	PGIP2	40559	Botrytis_cinerea	effector_(plant_avirulence_determinant)	3702	Arabidopsis	http://www.phi-base.org/searchFacet.htm?queryTerm=Q5TIP4
Cluster-8366.23537	Q5TIP4	PHI:2347	PGIP2	40559	Botrytis_cinerea	effector_(plant_avirulence_determinant)	3702	Arabidopsis	http://www.phi-base.org/searchFacet.htm?queryTerm=Q5TIP4
Cluster-8366.23418	Q6PQG3	PHI:4252	EPI10	4787	Phytophthora_infestans	effector_(plant_avirulence_determinant)	4081	Solanum	http://www.phi-base.org/searchFacet.htm?queryTerm=Q6PQG3
Cluster-8366.2310	Q5TIP4	PHI:2347	PGIP2	40559	Botrytis_cinerea	effector_(plant_avirulence_determinant)	3702	Arabidopsis	http://www.phi-base.org/searchFacet.htm?queryTerm=Q5TIP4
Cluster-8366.21842	Q5TIP4	PHI:2347	PGIP2	40559	Botrytis_cinerea	effector_(plant_avirulence_determinant)	3702	Arabidopsis	http://www.phi-base.org/searchFacet.htm?queryTerm=Q5TIP4
Cluster-8366.21597	D2Z000	PHI:7261	RipAR	305	Ralstonia_solanacearum	effector_(plant_avirulence_determinant)	4072	Capsicum	http://www.phi-base.org/searchFacet.htm?queryTerm=D2Z000
Cluster-8366.20637	Q8XYF8	PHI:5133__PHI:5172	RSc1800	305	Ralstonia_solanacearum	effector_(plant_avirulence_determinant)	4081	Solanum	http://www.phi-base.org/searchFacet.htm?queryTerm=Q8XYF8
Cluster-8366.20636	Q8XYF8	PHI:5133__PHI:5172	RSc1800	305	Ralstonia_solanacearum	effector_(plant_avirulence_determinant)	4081	Solanum	http://www.phi-base.org/searchFacet.htm?queryTerm=Q8XYF8
Cluster-8366.20062	Q8XRE0	PHI:5171	RSp0914	305	Ralstonia_solanacearum	effector_(plant_avirulence_determinant)	4081	Solanum	http://www.phi-base.org/searchFacet.htm?queryTerm=Q8XRE0
Cluster-8366.20057	Q8XRE0	PHI:5171	RSp0914	305	Ralstonia_solanacearum	effector_(plant_avirulence_determinant)	4081	Solanum	http://www.phi-base.org/searchFacet.htm?queryTerm=Q8XRE0
Cluster-8366.19647	Q87W07	PHI:7337	HopI1	318829	Magnaporthe_oryzae	effector_(plant_avirulence_determinant)	4513	Hordeum	http://www.phi-base.org/searchFacet.htm?queryTerm=Q87W07
Cluster-8366.19384	Q8XTS6	PHI:5132	RSp0028	305	Ralstonia_solanacearum	effector_(plant_avirulence_determinant)	4081	Solanum	http://www.phi-base.org/searchFacet.htm?queryTerm=Q8XTS6
Cluster-8366.18406	Q6ZX14	PHI:325	ACE1	318829	Magnaporthe_oryzae	effector_(plant_avirulence_determinant)	4530	Oryza	http://www.phi-base.org/searchFacet.htm?queryTerm=Q6ZX14
Cluster-8366.18354	Q8Y2L4	PHI:5162	RSc0321	305	Ralstonia_solanacearum	effector_(plant_avirulence_determinant)	4081	Solanum	http://www.phi-base.org/searchFacet.htm?queryTerm=Q8Y2L4
Cluster-8366.18345	Q5TIP4	PHI:2347	PGIP2	40559	Botrytis_cinerea	effector_(plant_avirulence_determinant)	3702	Arabidopsis	http://www.phi-base.org/searchFacet.htm?queryTerm=Q5TIP4
Cluster-8366.18078	Q5ZVD8	PHI:6520	LpdA	446	Legionella_pneumophila	effector_(plant_avirulence_determinant)	10090	Mus	http://www.phi-base.org/searchFacet.htm?queryTerm=Q5ZVD8
Cluster-8366.17673	Q8XRE0	PHI:5171	RSp0914	305	Ralstonia_solanacearum	effector_(plant_avirulence_determinant)	4081	Solanum	http://www.phi-base.org/searchFacet.htm?queryTerm=Q8XRE0
Cluster-8366.17672	Q8XRE0	PHI:5171	RSp0914	305	Ralstonia_solanacearum	effector_(plant_avirulence_determinant)	4081	Solanum	http://www.phi-base.org/searchFacet.htm?queryTerm=Q8XRE0
Cluster-8366.17671	Q8XRE0	PHI:5171	RSp0914	305	Ralstonia_solanacearum	effector_(plant_avirulence_determinant)	4081	Solanum	http://www.phi-base.org/searchFacet.htm?queryTerm=Q8XRE0
Cluster-8366.17670	Q8XRE0	PHI:5171	RSp0914	305	Ralstonia_solanacearum	effector_(plant_avirulence_determinant)	4081	Solanum	http://www.phi-base.org/searchFacet.htm?queryTerm=Q8XRE0
Cluster-8366.17669	Q8XRE0	PHI:5171	RSp0914	305	Ralstonia_solanacearum	effector_(plant_avirulence_determinant)	4081	Solanum	http://www.phi-base.org/searchFacet.htm?queryTerm=Q8XRE0
Cluster-8366.1692	A0A0H3HVK0	PHI:5335	clpV-5	28450	Burkholderia_pseudomallei	effector_(plant_avirulence_determinant)	10090	Mus	http://www.phi-base.org/searchFacet.htm?queryTerm=A0A0H3HVK0
Cluster-8366.1653	Q8XYF8	PHI:5133__PHI:5172	RSc1800	305	Ralstonia_solanacearum	effector_(plant_avirulence_determinant)	4081	Solanum	http://www.phi-base.org/searchFacet.htm?queryTerm=Q8XYF8
Cluster-8366.15639	Q5TIP4	PHI:2347	PGIP2	40559	Botrytis_cinerea	effector_(plant_avirulence_determinant)	3702	Arabidopsis	http://www.phi-base.org/searchFacet.htm?queryTerm=Q5TIP4
Cluster-8366.15638	Q5TIP4	PHI:2347	PGIP2	40559	Botrytis_cinerea	effector_(plant_avirulence_determinant)	3702	Arabidopsis	http://www.phi-base.org/searchFacet.htm?queryTerm=Q5TIP4
Cluster-8366.15433	Q6PQG3	PHI:4252	EPI10	4787	Phytophthora_infestans	effector_(plant_avirulence_determinant)	4081	Solanum	http://www.phi-base.org/searchFacet.htm?queryTerm=Q6PQG3
Cluster-8366.15247	B0RMF9	PHI:8790	xopL	339	Xanthomonas_campestris	effector_(plant_avirulence_determinant)	3702	Arabidopsis	http://www.phi-base.org/searchFacet.htm?queryTerm=B0RMF9
Cluster-8366.14850	Q6PQG3	PHI:4252	EPI10	4787	Phytophthora_infestans	effector_(plant_avirulence_determinant)	4081	Solanum	http://www.phi-base.org/searchFacet.htm?queryTerm=Q6PQG3
Cluster-8366.14814	A0A0H3HVK0	PHI:5335	clpV-5	28450	Burkholderia_pseudomallei	effector_(plant_avirulence_determinant)	10090	Mus	http://www.phi-base.org/searchFacet.htm?queryTerm=A0A0H3HVK0
Cluster-8366.14241	P17778	PHI:6101__PHI:6824__PHI:6830	YopM	632	Yersinia_pestis	effector_(plant_avirulence_determinant)	10090	Mus	http://www.phi-base.org/searchFacet.htm?queryTerm=P17778
Cluster-8366.1407	Q8XYF7	PHI:5134	RSc1801	305	Ralstonia_solanacearum	effector_(plant_avirulence_determinant)	4081	Solanum	http://www.phi-base.org/searchFacet.htm?queryTerm=Q8XYF7
Cluster-8366.1406	Q8XYF7	PHI:5134	RSc1801	305	Ralstonia_solanacearum	effector_(plant_avirulence_determinant)	4081	Solanum	http://www.phi-base.org/searchFacet.htm?queryTerm=Q8XYF7
Cluster-8366.13425	D0ZWS6	PHI:3762	sseC	28901	Salmonella_enterica	effector_(plant_avirulence_determinant)	10090	Mus	http://www.phi-base.org/searchFacet.htm?queryTerm=D0ZWS6
Cluster-8366.13356	G7TIV7	PHI:4588	AvrBs2	347	Xanthomonas_oryzae	effector_(plant_avirulence_determinant)	4097	Nicotiana	http://www.phi-base.org/searchFacet.htm?queryTerm=G7TIV7
Cluster-8366.12826	Q8Y2L4	PHI:5162	RSc0321	305	Ralstonia_solanacearum	effector_(plant_avirulence_determinant)	4081	Solanum	http://www.phi-base.org/searchFacet.htm?queryTerm=Q8Y2L4
Cluster-8366.12610	Q5TIP4	PHI:2347	PGIP2	40559	Botrytis_cinerea	effector_(plant_avirulence_determinant)	3702	Arabidopsis	http://www.phi-base.org/searchFacet.htm?queryTerm=Q5TIP4
Cluster-8366.12546	Q87W07	PHI:7337	HopI1	318829	Magnaporthe_oryzae	effector_(plant_avirulence_determinant)	4513	Hordeum	http://www.phi-base.org/searchFacet.htm?queryTerm=Q87W07
Cluster-8366.11799	Q8PI08	PHI:2703	xac3090	53413	Xanthomonas_axonopodis	effector_(plant_avirulence_determinant)	2711	Citrus	http://www.phi-base.org/searchFacet.htm?queryTerm=Q8PI08
Cluster-8366.11711	Q8XZN9	PHI:5173	RSc1356	305	Ralstonia_solanacearum	effector_(plant_avirulence_determinant)	4081	Solanum	http://www.phi-base.org/searchFacet.htm?queryTerm=Q8XZN9
Cluster-8366.11710	Q8XZN9	PHI:5173	RSc1356	305	Ralstonia_solanacearum	effector_(plant_avirulence_determinant)	4081	Solanum	http://www.phi-base.org/searchFacet.htm?queryTerm=Q8XZN9
Cluster-8366.11150	Q8XZN9	PHI:5173	RSc1356	305	Ralstonia_solanacearum	effector_(plant_avirulence_determinant)	4081	Solanum	http://www.phi-base.org/searchFacet.htm?queryTerm=Q8XZN9
Cluster-8366.11149	Q8XZN9	PHI:5173	RSc1356	305	Ralstonia_solanacearum	effector_(plant_avirulence_determinant)	4081	Solanum	http://www.phi-base.org/searchFacet.htm?queryTerm=Q8XZN9
Cluster-8366.11148	Q8XZN9	PHI:5173	RSc1356	305	Ralstonia_solanacearum	effector_(plant_avirulence_determinant)	4081	Solanum	http://www.phi-base.org/searchFacet.htm?queryTerm=Q8XZN9
Cluster-8366.10316	Q5TIP4	PHI:2347	PGIP2	40559	Botrytis_cinerea	effector_(plant_avirulence_determinant)	3702	Arabidopsis	http://www.phi-base.org/searchFacet.htm?queryTerm=Q5TIP4
Cluster-8366.10314	Q5TIP4	PHI:2347	PGIP2	40559	Botrytis_cinerea	effector_(plant_avirulence_determinant)	3702	Arabidopsis	http://www.phi-base.org/searchFacet.htm?queryTerm=Q5TIP4
Cluster-8366.10260	Q6PQG3	PHI:4252	EPI10	4787	Phytophthora_infestans	effector_(plant_avirulence_determinant)	4081	Solanum	http://www.phi-base.org/searchFacet.htm?queryTerm=Q6PQG3
Cluster-8366.10257	Q6PQG3	PHI:4252	EPI10	4787	Phytophthora_infestans	effector_(plant_avirulence_determinant)	4081	Solanum	http://www.phi-base.org/searchFacet.htm?queryTerm=Q6PQG3
Cluster-8366.10256	Q6PQG3	PHI:4252	EPI10	4787	Phytophthora_infestans	effector_(plant_avirulence_determinant)	4081	Solanum	http://www.phi-base.org/searchFacet.htm?queryTerm=Q6PQG3
Cluster-8366.10255	Q6PQG3	PHI:4252	EPI10	4787	Phytophthora_infestans	effector_(plant_avirulence_determinant)	4081	Solanum	http://www.phi-base.org/searchFacet.htm?queryTerm=Q6PQG3
Cluster-8366.10254	Q6PQG3	PHI:4252	EPI10	4787	Phytophthora_infestans	effector_(plant_avirulence_determinant)	4081	Solanum	http://www.phi-base.org/searchFacet.htm?queryTerm=Q6PQG3
Cluster-8366.10129	Q945U0	PHI:652	GIP1	67593	Phytophthora_sojae	effector_(plant_avirulence_determinant)	3847	Glycine	http://www.phi-base.org/searchFacet.htm?queryTerm=Q945U0
Cluster-8065.0	Q6ZX14	PHI:325	ACE1	318829	Magnaporthe_oryzae	effector_(plant_avirulence_determinant)	4530	Oryza	http://www.phi-base.org/searchFacet.htm?queryTerm=Q6ZX14
Cluster-8006.1	Q945T9	PHI:653	GIP2	67593	Phytophthora_sojae	effector_(plant_avirulence_determinant)	3847	Glycine	http://www.phi-base.org/searchFacet.htm?queryTerm=Q945T9
Cluster-8006.0	Q945T9	PHI:653	GIP2	67593	Phytophthora_sojae	effector_(plant_avirulence_determinant)	3847	Glycine	http://www.phi-base.org/searchFacet.htm?queryTerm=Q945T9
Cluster-7941.0	Q5TIP4	PHI:2347	PGIP2	40559	Botrytis_cinerea	effector_(plant_avirulence_determinant)	3702	Arabidopsis	http://www.phi-base.org/searchFacet.htm?queryTerm=Q5TIP4
Cluster-7873.2	Q5TIP4	PHI:2347	PGIP2	40559	Botrytis_cinerea	effector_(plant_avirulence_determinant)	3702	Arabidopsis	http://www.phi-base.org/searchFacet.htm?queryTerm=Q5TIP4
Cluster-7873.1	Q5TIP4	PHI:2347	PGIP2	40559	Botrytis_cinerea	effector_(plant_avirulence_determinant)	3702	Arabidopsis	http://www.phi-base.org/searchFacet.htm?queryTerm=Q5TIP4
Cluster-7873.0	Q5TIP4	PHI:2347	PGIP2	40559	Botrytis_cinerea	effector_(plant_avirulence_determinant)	3702	Arabidopsis	http://www.phi-base.org/searchFacet.htm?queryTerm=Q5TIP4
Cluster-7742.0	Q5TIP4	PHI:2347	PGIP2	40559	Botrytis_cinerea	effector_(plant_avirulence_determinant)	3702	Arabidopsis	http://www.phi-base.org/searchFacet.htm?queryTerm=Q5TIP4
Cluster-7739.0	Q9JP38	PHI:2975	ipx10	317	Pseudomonas_syringae	effector_(plant_avirulence_determinant)	4081	Solanum	http://www.phi-base.org/searchFacet.htm?queryTerm=Q9JP38
Cluster-7057.0	C5A9K2	PHI:2754	T3SS	337	Burkholderia_glumae	effector_(plant_avirulence_determinant)	4530	Oryza	http://www.phi-base.org/searchFacet.htm?queryTerm=C5A9K2
Cluster-687.4	Q5TIP4	PHI:2347	PGIP2	40559	Botrytis_cinerea	effector_(plant_avirulence_determinant)	3702	Arabidopsis	http://www.phi-base.org/searchFacet.htm?queryTerm=Q5TIP4
Cluster-687.3	Q5TIP4	PHI:2347	PGIP2	40559	Botrytis_cinerea	effector_(plant_avirulence_determinant)	3702	Arabidopsis	http://www.phi-base.org/searchFacet.htm?queryTerm=Q5TIP4
Cluster-6658.0	Q5ZVD8	PHI:6520	LpdA	446	Legionella_pneumophila	effector_(plant_avirulence_determinant)	10090	Mus	http://www.phi-base.org/searchFacet.htm?queryTerm=Q5ZVD8
Cluster-6638.0	Q5G7L2	PHI:2422	ATR13	272952	Hyaloperonospora_arabidopsidis	effector_(plant_avirulence_determinant)	3702	Arabidopsis	http://www.phi-base.org/searchFacet.htm?queryTerm=Q5G7L2
Cluster-6559.4	Q5TIP4	PHI:2347	PGIP2	40559	Botrytis_cinerea	effector_(plant_avirulence_determinant)	3702	Arabidopsis	http://www.phi-base.org/searchFacet.htm?queryTerm=Q5TIP4
Cluster-6559.3	Q5TIP4	PHI:2347	PGIP2	40559	Botrytis_cinerea	effector_(plant_avirulence_determinant)	3702	Arabidopsis	http://www.phi-base.org/searchFacet.htm?queryTerm=Q5TIP4
Cluster-6559.2	Q5TIP4	PHI:2347	PGIP2	40559	Botrytis_cinerea	effector_(plant_avirulence_determinant)	3702	Arabidopsis	http://www.phi-base.org/searchFacet.htm?queryTerm=Q5TIP4
Cluster-6559.0	Q5TIP4	PHI:2347	PGIP2	40559	Botrytis_cinerea	effector_(plant_avirulence_determinant)	3702	Arabidopsis	http://www.phi-base.org/searchFacet.htm?queryTerm=Q5TIP4
Cluster-6108.0	Q5G7L2	PHI:2422	ATR13	272952	Hyaloperonospora_arabidopsidis	effector_(plant_avirulence_determinant)	3702	Arabidopsis	http://www.phi-base.org/searchFacet.htm?queryTerm=Q5G7L2
Cluster-6063.0	D0ZRW0	PHI:3761	sseB	28901	Salmonella_enterica	effector_(plant_avirulence_determinant)	10090	Mus	http://www.phi-base.org/searchFacet.htm?queryTerm=D0ZRW0
Cluster-5771.0	A0A0A2ILW0	PHI:7664	LysM1	27334	Penicillium_expansum	effector_(plant_avirulence_determinant)	3750	Malus	http://www.phi-base.org/searchFacet.htm?queryTerm=A0A0A2ILW0
Cluster-5660.0	Q5ZVD8	PHI:6520	LpdA	446	Legionella_pneumophila	effector_(plant_avirulence_determinant)	10090	Mus	http://www.phi-base.org/searchFacet.htm?queryTerm=Q5ZVD8
Cluster-5574.0	Q5TIP4	PHI:2347	PGIP2	40559	Botrytis_cinerea	effector_(plant_avirulence_determinant)	3702	Arabidopsis	http://www.phi-base.org/searchFacet.htm?queryTerm=Q5TIP4
Cluster-5407.0	C5BD30	PHI:6294	EseM	67780	Edwardsiella_ictaluri	effector_(plant_avirulence_determinant)	7998	Ictalurus	http://www.phi-base.org/searchFacet.htm?queryTerm=C5BD30
Cluster-4992.0	Q5TIP4	PHI:2347	PGIP2	40559	Botrytis_cinerea	effector_(plant_avirulence_determinant)	3702	Arabidopsis	http://www.phi-base.org/searchFacet.htm?queryTerm=Q5TIP4
Cluster-4915.0	Q945T9	PHI:653	GIP2	67593	Phytophthora_sojae	effector_(plant_avirulence_determinant)	3847	Glycine	http://www.phi-base.org/searchFacet.htm?queryTerm=Q945T9
Cluster-4783.0	Q5ZVD8	PHI:6520	LpdA	446	Legionella_pneumophila	effector_(plant_avirulence_determinant)	10090	Mus	http://www.phi-base.org/searchFacet.htm?queryTerm=Q5ZVD8
Cluster-4695.0	Q945T9	PHI:653	GIP2	67593	Phytophthora_sojae	effector_(plant_avirulence_determinant)	3847	Glycine	http://www.phi-base.org/searchFacet.htm?queryTerm=Q945T9
Cluster-4684.0	Q6ZX14	PHI:325	ACE1	318829	Magnaporthe_oryzae	effector_(plant_avirulence_determinant)	4530	Oryza	http://www.phi-base.org/searchFacet.htm?queryTerm=Q6ZX14
Cluster-4567.0	C5BD30	PHI:6294	EseM	67780	Edwardsiella_ictaluri	effector_(plant_avirulence_determinant)	7998	Ictalurus	http://www.phi-base.org/searchFacet.htm?queryTerm=C5BD30
Cluster-4266.0	Q5ZVD8	PHI:6520	LpdA	446	Legionella_pneumophila	effector_(plant_avirulence_determinant)	10090	Mus	http://www.phi-base.org/searchFacet.htm?queryTerm=Q5ZVD8
Cluster-416.0	Q5TIP4	PHI:2347	PGIP2	40559	Botrytis_cinerea	effector_(plant_avirulence_determinant)	3702	Arabidopsis	http://www.phi-base.org/searchFacet.htm?queryTerm=Q5TIP4
Cluster-4103.0	Q8XZN9	PHI:5173	RSc1356	305	Ralstonia_solanacearum	effector_(plant_avirulence_determinant)	4081	Solanum	http://www.phi-base.org/searchFacet.htm?queryTerm=Q8XZN9
Cluster-4028.0	Q8XRE0	PHI:5171	RSp0914	305	Ralstonia_solanacearum	effector_(plant_avirulence_determinant)	4081	Solanum	http://www.phi-base.org/searchFacet.htm?queryTerm=Q8XRE0
Cluster-3771.0	Q6PQG3	PHI:4252	EPI10	4787	Phytophthora_infestans	effector_(plant_avirulence_determinant)	4081	Solanum	http://www.phi-base.org/searchFacet.htm?queryTerm=Q6PQG3
Cluster-3762.2	Q5TIP4	PHI:2347	PGIP2	40559	Botrytis_cinerea	effector_(plant_avirulence_determinant)	3702	Arabidopsis	http://www.phi-base.org/searchFacet.htm?queryTerm=Q5TIP4
Cluster-3762.1	Q5TIP4	PHI:2347	PGIP2	40559	Botrytis_cinerea	effector_(plant_avirulence_determinant)	3702	Arabidopsis	http://www.phi-base.org/searchFacet.htm?queryTerm=Q5TIP4
Cluster-3762.0	Q5TIP4	PHI:2347	PGIP2	40559	Botrytis_cinerea	effector_(plant_avirulence_determinant)	3702	Arabidopsis	http://www.phi-base.org/searchFacet.htm?queryTerm=Q5TIP4
Cluster-3690.0	Q8XYF7	PHI:5134	RSc1801	305	Ralstonia_solanacearum	effector_(plant_avirulence_determinant)	4081	Solanum	http://www.phi-base.org/searchFacet.htm?queryTerm=Q8XYF7
Cluster-3514.0	Q6ZX14	PHI:325	ACE1	318829	Magnaporthe_oryzae	effector_(plant_avirulence_determinant)	4530	Oryza	http://www.phi-base.org/searchFacet.htm?queryTerm=Q6ZX14
Cluster-2876.0	Q8XTS6	PHI:5132	RSp0028	305	Ralstonia_solanacearum	effector_(plant_avirulence_determinant)	4081	Solanum	http://www.phi-base.org/searchFacet.htm?queryTerm=Q8XTS6
Cluster-2865.0	Q8XYF7	PHI:5134	RSc1801	305	Ralstonia_solanacearum	effector_(plant_avirulence_determinant)	4081	Solanum	http://www.phi-base.org/searchFacet.htm?queryTerm=Q8XYF7
Cluster-2431.0	Q8XZN9	PHI:5173	RSc1356	305	Ralstonia_solanacearum	effector_(plant_avirulence_determinant)	4081	Solanum	http://www.phi-base.org/searchFacet.htm?queryTerm=Q8XZN9
Cluster-2416.0	Q8XYF7	PHI:5134	RSc1801	305	Ralstonia_solanacearum	effector_(plant_avirulence_determinant)	4081	Solanum	http://www.phi-base.org/searchFacet.htm?queryTerm=Q8XYF7
Cluster-2350.1	Q945T9	PHI:653	GIP2	67593	Phytophthora_sojae	effector_(plant_avirulence_determinant)	3847	Glycine	http://www.phi-base.org/searchFacet.htm?queryTerm=Q945T9
Cluster-2323.0	Q6PQH2	PHI:4251	EPI1	4787	Phytophthora_infestans	effector_(plant_avirulence_determinant)	4081	Solanum	http://www.phi-base.org/searchFacet.htm?queryTerm=Q6PQH2
Cluster-1899.0	Q6PQG3	PHI:4252	EPI10	4787	Phytophthora_infestans	effector_(plant_avirulence_determinant)	4081	Solanum	http://www.phi-base.org/searchFacet.htm?queryTerm=Q6PQG3
Cluster-1714.0	Q6PQG3	PHI:4252	EPI10	4787	Phytophthora_infestans	effector_(plant_avirulence_determinant)	4081	Solanum	http://www.phi-base.org/searchFacet.htm?queryTerm=Q6PQG3
Cluster-1115.0	A0A0H3JWX3	PHI:6876	rpiRC	1280	Staphylococcus_aureus	effector_(plant_avirulence_determinant)	10090	Mus	http://www.phi-base.org/searchFacet.htm?queryTerm=A0A0H3JWX3
Cluster-10586.0	Q8XYF8	PHI:5133__PHI:5172	RSc1800	305	Ralstonia_solanacearum	effector_(plant_avirulence_determinant)	4081	Solanum	http://www.phi-base.org/searchFacet.htm?queryTerm=Q8XYF8
Cluster-10488.1	A0A0D1E5A8	PHI:6346	apB73	5270	Ustilago_maydis	effector_(plant_avirulence_determinant)	4577	Zea	http://www.phi-base.org/searchFacet.htm?queryTerm=A0A0D1E5A8
Cluster-10370.0	Q5TIP4	PHI:2347	PGIP2	40559	Botrytis_cinerea	effector_(plant_avirulence_determinant)	3702	Arabidopsis	http://www.phi-base.org/searchFacet.htm?queryTerm=Q5TIP4
Cluster-10148.0	Q5TIP4	PHI:2347	PGIP2	40559	Botrytis_cinerea	effector_(plant_avirulence_determinant)	3702	Arabidopsis	http://www.phi-base.org/searchFacet.htm?queryTerm=Q5TIP4
Cluster-8317.1	Q4UQD0	PHI:3259	XC_3703	339	Xanthomonas_campestris	effector_(plant_avirulence_determinant)__reduced_virulence	3726	Raphanus	http://www.phi-base.org/searchFacet.htm?queryTerm=Q4UQD0
Cluster-8785.0	D0ZLQ7	PHI:3668__PHI:4693__PHI:4698	MgtC__mgtC	28901	Salmonella_enterica	effector_(plant_avirulence_determinant)__reduced_virulence__increased_virulence_(hypervirulence)	10090	Mus	http://www.phi-base.org/searchFacet.htm?queryTerm=D0ZLQ7
Cluster-8837.0	W0H866	PHI:3165	hopA1	36746	Pseudomonas_cichorii	effector_(plant_avirulence_determinant)__unaffected_pathogenicity		44.4	http://www.phi-base.org/searchFacet.htm?queryTerm=W0H866
Cluster-6619.1	W0H866	PHI:3165	hopA1	36746	Pseudomonas_cichorii	effector_(plant_avirulence_determinant)__unaffected_pathogenicity		47.1	http://www.phi-base.org/searchFacet.htm?queryTerm=W0H866
Cluster-6619.0	W0H866	PHI:3165	hopA1	36746	Pseudomonas_cichorii	effector_(plant_avirulence_determinant)__unaffected_pathogenicity		45.4	http://www.phi-base.org/searchFacet.htm?queryTerm=W0H866
Cluster-5898.0	W0H866	PHI:3165	hopA1	36746	Pseudomonas_cichorii	effector_(plant_avirulence_determinant)__unaffected_pathogenicity		33.1	http://www.phi-base.org/searchFacet.htm?queryTerm=W0H866
Cluster-5886.0	W0H866	PHI:3165	hopA1	36746	Pseudomonas_cichorii	effector_(plant_avirulence_determinant)__unaffected_pathogenicity		33.1	http://www.phi-base.org/searchFacet.htm?queryTerm=W0H866
Cluster-4231.0	W0H866	PHI:3165	hopA1	36746	Pseudomonas_cichorii	effector_(plant_avirulence_determinant)__unaffected_pathogenicity		42.8	http://www.phi-base.org/searchFacet.htm?queryTerm=W0H866
Cluster-1678.0	W0H866	PHI:3165	hopA1	36746	Pseudomonas_cichorii	effector_(plant_avirulence_determinant)__unaffected_pathogenicity		39.2	http://www.phi-base.org/searchFacet.htm?queryTerm=W0H866
Cluster-8366.1277	A0JC82	PHI:578	NoxR	35717	Epichloe_festucae	enhanced_antagonism	4522	Lolium	http://www.phi-base.org/searchFacet.htm?queryTerm=A0JC82
Cluster-1040.0	B2SI02	PHI:1139	raxQ	347	Xanthomonas_oryzae	increased_virulence_(hypervirulence)	4530	Oryza	http://www.phi-base.org/searchFacet.htm?queryTerm=B2SI02
Cluster-10403.1	B4EQ30	PHI:8847	bcas0263	95486	Burkholderia_cenocepacia	increased_virulence_(hypervirulence)	7137	Galleria	http://www.phi-base.org/searchFacet.htm?queryTerm=B4EQ30
Cluster-10408.0	Q99Z66	PHI:8022	ptsI	1314	Streptococcus_pyogenes	increased_virulence_(hypervirulence)	10090	Mus	http://www.phi-base.org/searchFacet.htm?queryTerm=Q99Z66
Cluster-10472.0	A0A031WAR9	PHI:4612	App	1496	Clostridioides_difficile	increased_virulence_(hypervirulence)	10036	Mesocricetus	http://www.phi-base.org/searchFacet.htm?queryTerm=A0A031WAR9
Cluster-1104.0	B2SNI2	PHI:1142	raxC	347	Xanthomonas_oryzae	increased_virulence_(hypervirulence)	4530	Oryza	http://www.phi-base.org/searchFacet.htm?queryTerm=B2SNI2
Cluster-1402.0	Q59636	PHI:6438	Ndk	287	Pseudomonas_aeruginosa	increased_virulence_(hypervirulence)	10090	Mus	http://www.phi-base.org/searchFacet.htm?queryTerm=Q59636
Cluster-1461.0	Q9HV88	PHI:6944	phuR	287	Pseudomonas_aeruginosa	increased_virulence_(hypervirulence)	10090	Mus	http://www.phi-base.org/searchFacet.htm?queryTerm=Q9HV88
Cluster-1526.0	P42375	PHI:3085	GroEL	837	Porphyromonas_gingivalis	increased_virulence_(hypervirulence)	10114	Rattus	http://www.phi-base.org/searchFacet.htm?queryTerm=P42375
Cluster-1531.0	A0A0F6AXS9	PHI:8808	lon	28901	Salmonella_enterica	increased_virulence_(hypervirulence)	9606	Homo	http://www.phi-base.org/searchFacet.htm?queryTerm=A0A0F6AXS9
Cluster-1653.0	B2SI02	PHI:1139	raxQ	347	Xanthomonas_oryzae	increased_virulence_(hypervirulence)	4530	Oryza	http://www.phi-base.org/searchFacet.htm?queryTerm=B2SI02
Cluster-1743.0	Q8P471	PHI:3283	ampG	339	Xanthomonas_campestris	increased_virulence_(hypervirulence)	3712	Brassica	http://www.phi-base.org/searchFacet.htm?queryTerm=Q8P471
Cluster-181.0	A0A0K0GKS2	PHI:6109	GdpX1	347	Xanthomonas_oryzae	increased_virulence_(hypervirulence)__reduced_virulence	4530	Oryza	http://www.phi-base.org/searchFacet.htm?queryTerm=A0A0K0GKS2
Cluster-2033.0	A0A1S7DPR5	PHI:8508	AS87_RS09170_(bioF)	34085	Riemerella_anatipestifer	increased_virulence_(hypervirulence)__reduced_virulence	8839	Anas	http://www.phi-base.org/searchFacet.htm?queryTerm=A0A1S7DPR5
Cluster-2125.0	Q99Z66	PHI:8022	ptsI	1314	Streptococcus_pyogenes	increased_virulence_(hypervirulence)	10090	Mus	http://www.phi-base.org/searchFacet.htm?queryTerm=Q99Z66
Cluster-2429.0	D0ZKI3	PHI:4694	bcsA	28901	Salmonella_enterica	increased_virulence_(hypervirulence)	10090	Mus	http://www.phi-base.org/searchFacet.htm?queryTerm=D0ZKI3
Cluster-2807.0	P02829	PHI:463	HSP90	4932	Saccharomyces_cerevisiae	increased_virulence_(hypervirulence)	10090	Mus	http://www.phi-base.org/searchFacet.htm?queryTerm=P02829
Cluster-2860.0	A0A031WAR9	PHI:4612	App	1496	Clostridioides_difficile	increased_virulence_(hypervirulence)	10036	Mesocricetus	http://www.phi-base.org/searchFacet.htm?queryTerm=A0A031WAR9
Cluster-29.0	B4EM14	PHI:8835	bcam2836	95486	Burkholderia_cenocepacia	increased_virulence_(hypervirulence)	7137	Galleria	http://www.phi-base.org/searchFacet.htm?queryTerm=B4EM14
Cluster-3000.0	A0JC80	PHI:3623	RacA	35717	Epichloe_festucae	increased_virulence_(hypervirulence)	4522	Lolium	http://www.phi-base.org/searchFacet.htm?queryTerm=A0JC80
Cluster-3082.0	Q9HFV9	PHI:372	PKR1	5207	Cryptococcus_neoformans	increased_virulence_(hypervirulence)	7227	Drosophila	http://www.phi-base.org/searchFacet.htm?queryTerm=Q9HFV9
Cluster-3082.2	Q9HFV9	PHI:372	PKR1	5207	Cryptococcus_neoformans	increased_virulence_(hypervirulence)	7227	Drosophila	http://www.phi-base.org/searchFacet.htm?queryTerm=Q9HFV9
Cluster-3281.0	A0A031WAR9	PHI:4612	App	1496	Clostridioides_difficile	increased_virulence_(hypervirulence)	10036	Mesocricetus	http://www.phi-base.org/searchFacet.htm?queryTerm=A0A031WAR9
Cluster-3289.1	P9WGN1	PHI:3619	kdpE	1773	Mycobacterium_tuberculosis	increased_virulence_(hypervirulence)	10090	Mus	http://www.phi-base.org/searchFacet.htm?queryTerm=P9WGN1
Cluster-3490.0	P0CM56	PHI:672	CAS1	5207	Cryptococcus_neoformans	increased_virulence_(hypervirulence)	10090	Mus	http://www.phi-base.org/searchFacet.htm?queryTerm=P0CM56
Cluster-3655.1	D2TV59	PHI:4923	picC	67825	Citrobacter_rodentium	increased_virulence_(hypervirulence)	10090	Mus	http://www.phi-base.org/searchFacet.htm?queryTerm=D2TV59
Cluster-3685.0	D0KML5	PHI:2735	RsmA	55208	Pectobacterium_wasabiae	increased_virulence_(hypervirulence)	4097	Nicotiana	http://www.phi-base.org/searchFacet.htm?queryTerm=D0KML5
Cluster-3821.0	P9WK17	PHI:7586	Rv1837c_(glcB)	1773	Mycobacterium_tuberculosis	increased_virulence_(hypervirulence)	9606	Homo	http://www.phi-base.org/searchFacet.htm?queryTerm=P9WK17
Cluster-3940.0	P36556	PHI:4497	PmrA	28901	Salmonella_enterica	increased_virulence_(hypervirulence)	10090	Mus	http://www.phi-base.org/searchFacet.htm?queryTerm=P36556
Cluster-4107.0	A3M2U3	PHI:7809	adeN	470	Acinetobacter_baumannii	increased_virulence_(hypervirulence)	7137	Galleria	http://www.phi-base.org/searchFacet.htm?queryTerm=A3M2U3
Cluster-4119.0	Q8YAQ5	PHI:7805	essC_(lmo0061)	1639	Listeria_monocytogenes	increased_virulence_(hypervirulence)	10090	Mus	http://www.phi-base.org/searchFacet.htm?queryTerm=Q8YAQ5
Cluster-4259.0	B4EKM4	PHI:8839	rpfR_(bcam0580)	95486	Burkholderia_cenocepacia	increased_virulence_(hypervirulence)	7137	Galleria	http://www.phi-base.org/searchFacet.htm?queryTerm=B4EKM4
Cluster-4336.0	O05853	PHI:3628	Rv3213c	1773	Mycobacterium_tuberculosis	increased_virulence_(hypervirulence)	10090	Mus	http://www.phi-base.org/searchFacet.htm?queryTerm=O05853
Cluster-4598.0	I1RA06	PHI:6258	DHS	5518	Fusarium_graminearum	increased_virulence_(hypervirulence)__unaffected_pathogenicity	4565	Triticum	http://www.phi-base.org/searchFacet.htm?queryTerm=I1RA06
Cluster-4604.1	D0ZKI3	PHI:4694	bcsA	28901	Salmonella_enterica	increased_virulence_(hypervirulence)	10090	Mus	http://www.phi-base.org/searchFacet.htm?queryTerm=D0ZKI3
Cluster-4604.2	D0ZKI3	PHI:4694	bcsA	28901	Salmonella_enterica	increased_virulence_(hypervirulence)	10090	Mus	http://www.phi-base.org/searchFacet.htm?queryTerm=D0ZKI3
Cluster-4604.3	D0ZKI3	PHI:4694	bcsA	28901	Salmonella_enterica	increased_virulence_(hypervirulence)	10090	Mus	http://www.phi-base.org/searchFacet.htm?queryTerm=D0ZKI3
Cluster-4604.4	D0ZKI3	PHI:4694	bcsA	28901	Salmonella_enterica	increased_virulence_(hypervirulence)	10090	Mus	http://www.phi-base.org/searchFacet.htm?queryTerm=D0ZKI3
Cluster-4611.0	A0A0F6AXS9	PHI:8808	lon	28901	Salmonella_enterica	increased_virulence_(hypervirulence)	9606	Homo	http://www.phi-base.org/searchFacet.htm?queryTerm=A0A0F6AXS9
Cluster-4710.0	D0ZKI3	PHI:4694	bcsA	28901	Salmonella_enterica	increased_virulence_(hypervirulence)	10090	Mus	http://www.phi-base.org/searchFacet.htm?queryTerm=D0ZKI3
Cluster-4720.0	Q99Z66	PHI:8022	ptsI	1314	Streptococcus_pyogenes	increased_virulence_(hypervirulence)	10090	Mus	http://www.phi-base.org/searchFacet.htm?queryTerm=Q99Z66
Cluster-4794.0	Q99Z66	PHI:8022	ptsI	1314	Streptococcus_pyogenes	increased_virulence_(hypervirulence)	10090	Mus	http://www.phi-base.org/searchFacet.htm?queryTerm=Q99Z66
Cluster-482.0	A0A031WAR9	PHI:4612	App	1496	Clostridioides_difficile	increased_virulence_(hypervirulence)	10036	Mesocricetus	http://www.phi-base.org/searchFacet.htm?queryTerm=A0A031WAR9
Cluster-489.0	P0CM56	PHI:672	CAS1	5207	Cryptococcus_neoformans	increased_virulence_(hypervirulence)	10090	Mus	http://www.phi-base.org/searchFacet.htm?queryTerm=P0CM56
Cluster-4892.0	Q48K32	PHI:6314	kdpE	317	Pseudomonas_syringae	increased_virulence_(hypervirulence)	6239	Caenorhabditis	http://www.phi-base.org/searchFacet.htm?queryTerm=Q48K32
Cluster-4893.0	Q9HVI8	PHI:4684	MorA	287	Pseudomonas_aeruginosa	increased_virulence_(hypervirulence)	9606	Homo	http://www.phi-base.org/searchFacet.htm?queryTerm=Q9HVI8
Cluster-5166.0	Q99Z66	PHI:8022	ptsI	1314	Streptococcus_pyogenes	increased_virulence_(hypervirulence)	10090	Mus	http://www.phi-base.org/searchFacet.htm?queryTerm=Q99Z66
Cluster-5201.0	P42375	PHI:3085	GroEL	837	Porphyromonas_gingivalis	increased_virulence_(hypervirulence)	10114	Rattus	http://www.phi-base.org/searchFacet.htm?queryTerm=P42375
Cluster-5379.0	Q6FQP8	PHI:3794	MNN2	5478	Candida_glabrata	increased_virulence_(hypervirulence)	10090	Mus	http://www.phi-base.org/searchFacet.htm?queryTerm=Q6FQP8
Cluster-5433.0	Q8Z3Y9	PHI:8849	STY3178_(YfdX)	28901	Salmonella_enterica	increased_virulence_(hypervirulence)__unaffected_pathogenicity	7137	Galleria	http://www.phi-base.org/searchFacet.htm?queryTerm=Q8Z3Y9
Cluster-5495.0	T1YC56	PHI:8558	Rho	1280	Staphylococcus_aureus	increased_virulence_(hypervirulence)	10090	Mus	http://www.phi-base.org/searchFacet.htm?queryTerm=T1YC56
Cluster-5495.1	T1YC56	PHI:8558	Rho	1280	Staphylococcus_aureus	increased_virulence_(hypervirulence)	10090	Mus	http://www.phi-base.org/searchFacet.htm?queryTerm=T1YC56
Cluster-5537.0	A0QHC4	PHI:7990	LysX	1764	Mycobacterium_avium	increased_virulence_(hypervirulence)	9606	Homo	http://www.phi-base.org/searchFacet.htm?queryTerm=A0QHC4
Cluster-5695.0	A0A0F6UGK4	PHI:6941	feoB	287	Pseudomonas_aeruginosa	increased_virulence_(hypervirulence)__loss_of_pathogenicity	10090	Mus	http://www.phi-base.org/searchFacet.htm?queryTerm=A0A0F6UGK4
Cluster-5695.1	A0A0F6UGK4	PHI:6941	feoB	287	Pseudomonas_aeruginosa	increased_virulence_(hypervirulence)__loss_of_pathogenicity	10090	Mus	http://www.phi-base.org/searchFacet.htm?queryTerm=A0A0F6UGK4
Cluster-5731.0	Q8Y448	PHI:5257	secY	1639	Listeria_monocytogenes	increased_virulence_(hypervirulence)	10090	Mus	http://www.phi-base.org/searchFacet.htm?queryTerm=Q8Y448
Cluster-5779.0	P42375	PHI:3085	GroEL	837	Porphyromonas_gingivalis	increased_virulence_(hypervirulence)	10114	Rattus	http://www.phi-base.org/searchFacet.htm?queryTerm=P42375
Cluster-584.0	A0A0R1BRS8	PHI:6090	katE	106654	Acinetobacter_nosocomialis	increased_virulence_(hypervirulence)	7137	Galleria	http://www.phi-base.org/searchFacet.htm?queryTerm=A0A0R1BRS8
Cluster-6180.0	O93802	PHI:2312__PHI:2844	THR__BRM2	5530__5599	Metarhizium_anisopliae__Alternaria_alternata	increased_virulence_(hypervirulence)__unaffected_pathogenicity	23211	Pyrus	http://www.phi-base.org/searchFacet.htm?queryTerm=O93802
Cluster-6277.0	W5ZQ93	PHI:3417	Ohmm	176275	Beauveria_bassiana	increased_virulence_(hypervirulence)	7137	Galleria	http://www.phi-base.org/searchFacet.htm?queryTerm=W5ZQ93
Cluster-6300.0	O05853	PHI:3628	Rv3213c	1773	Mycobacterium_tuberculosis	increased_virulence_(hypervirulence)	10090	Mus	http://www.phi-base.org/searchFacet.htm?queryTerm=O05853
Cluster-6418.0	Q8PPT1	PHI:6630	treA	346	Xanthomonas_citri	increased_virulence_(hypervirulence)	159033	Citrus	http://www.phi-base.org/searchFacet.htm?queryTerm=Q8PPT1
Cluster-6494.0	P9WHE3	PHI:7583	Rv0652_(rplL)	1773	Mycobacterium_tuberculosis	increased_virulence_(hypervirulence)	9606	Homo	http://www.phi-base.org/searchFacet.htm?queryTerm=P9WHE3
Cluster-6577.0	B4EH58	PHI:8845	bcam0158	95486	Burkholderia_cenocepacia	increased_virulence_(hypervirulence)	7137	Galleria	http://www.phi-base.org/searchFacet.htm?queryTerm=B4EH58
Cluster-6729.0	Q6FM27	PHI:3793	ANP1	5478	Candida_glabrata	increased_virulence_(hypervirulence)	10090	Mus	http://www.phi-base.org/searchFacet.htm?queryTerm=Q6FM27
Cluster-6874.0	O69729	PHI:3616	tcrY	1773	Mycobacterium_tuberculosis	increased_virulence_(hypervirulence)	10090	Mus	http://www.phi-base.org/searchFacet.htm?queryTerm=O69729
Cluster-7038.0	A0A0F6UGK4	PHI:6941	feoB	287	Pseudomonas_aeruginosa	increased_virulence_(hypervirulence)__loss_of_pathogenicity	10090	Mus	http://www.phi-base.org/searchFacet.htm?queryTerm=A0A0F6UGK4
Cluster-7596.0	P9WHE3	PHI:7583	Rv0652_(rplL)	1773	Mycobacterium_tuberculosis	increased_virulence_(hypervirulence)	9606	Homo	http://www.phi-base.org/searchFacet.htm?queryTerm=P9WHE3
Cluster-7602.0	Q8PPT1	PHI:6630	treA	346	Xanthomonas_citri	increased_virulence_(hypervirulence)	159033	Citrus	http://www.phi-base.org/searchFacet.htm?queryTerm=Q8PPT1
Cluster-8007.1	A0A031WAR9	PHI:4612	App	1496	Clostridioides_difficile	increased_virulence_(hypervirulence)	10036	Mesocricetus	http://www.phi-base.org/searchFacet.htm?queryTerm=A0A031WAR9
Cluster-8144.0	Q99Z66	PHI:8022	ptsI	1314	Streptococcus_pyogenes	increased_virulence_(hypervirulence)	10090	Mus	http://www.phi-base.org/searchFacet.htm?queryTerm=Q99Z66
Cluster-8318.0	D2TV59	PHI:4923	picC	67825	Citrobacter_rodentium	increased_virulence_(hypervirulence)	10090	Mus	http://www.phi-base.org/searchFacet.htm?queryTerm=D2TV59
Cluster-8366.10763	Q9HFV9	PHI:372	PKR1	5207	Cryptococcus_neoformans	increased_virulence_(hypervirulence)	7227	Drosophila	http://www.phi-base.org/searchFacet.htm?queryTerm=Q9HFV9
Cluster-8366.10877	P9WI71	PHI:3624	pknH	1773	Mycobacterium_tuberculosis	increased_virulence_(hypervirulence)	10090	Mus	http://www.phi-base.org/searchFacet.htm?queryTerm=P9WI71
Cluster-8366.11022	L7N655	PHI:3630	PepN	1773	Mycobacterium_tuberculosis	increased_virulence_(hypervirulence)	10090	Mus	http://www.phi-base.org/searchFacet.htm?queryTerm=L7N655
Cluster-8366.11444	Q4WQ36	PHI:6751	Fbx23	746128	Aspergillus_fumigatus	increased_virulence_(hypervirulence)	10090	Mus	http://www.phi-base.org/searchFacet.htm?queryTerm=Q4WQ36
Cluster-8366.11609	A0A0J9WWZ9	PHI:6956	gigX4	347	Xanthomonas_oryzae	increased_virulence_(hypervirulence)	4530	Oryza	http://www.phi-base.org/searchFacet.htm?queryTerm=A0A0J9WWZ9
Cluster-8366.11662	P9WI71	PHI:3624	pknH	1773	Mycobacterium_tuberculosis	increased_virulence_(hypervirulence)	10090	Mus	http://www.phi-base.org/searchFacet.htm?queryTerm=P9WI71
Cluster-8366.11694	Q9HFV9	PHI:372	PKR1	5207	Cryptococcus_neoformans	increased_virulence_(hypervirulence)	7227	Drosophila	http://www.phi-base.org/searchFacet.htm?queryTerm=Q9HFV9
Cluster-8366.11810	Q059G5	PHI:4574	NTH1	5207	Cryptococcus_neoformans	increased_virulence_(hypervirulence)	10090	Mus	http://www.phi-base.org/searchFacet.htm?queryTerm=Q059G5
Cluster-8366.12086	Q5A663	PHI:7048	Oma1	5476	Candida_albicans	increased_virulence_(hypervirulence)	7137	Galleria	http://www.phi-base.org/searchFacet.htm?queryTerm=Q5A663
Cluster-8366.12307	Q4WXK4	PHI:2607	DvrA	746128	Aspergillus_fumigatus	increased_virulence_(hypervirulence)	7137	Galleria	http://www.phi-base.org/searchFacet.htm?queryTerm=Q4WXK4
Cluster-8366.12434	Q9HFV9	PHI:372	PKR1	5207	Cryptococcus_neoformans	increased_virulence_(hypervirulence)	7227	Drosophila	http://www.phi-base.org/searchFacet.htm?queryTerm=Q9HFV9
Cluster-8366.12469	G1UB67	PHI:2972	Efg1p	5476	Candida_albicans	increased_virulence_(hypervirulence)	10090	Mus	http://www.phi-base.org/searchFacet.htm?queryTerm=G1UB67
Cluster-8366.12531	Q9X4G0	PHI:5042	hmgA	287	Pseudomonas_aeruginosa	increased_virulence_(hypervirulence)__reduced_virulence	6239	Caenorhabditis	http://www.phi-base.org/searchFacet.htm?queryTerm=Q9X4G0
Cluster-8366.14186	Q5A663	PHI:7048	Oma1	5476	Candida_albicans	increased_virulence_(hypervirulence)	7137	Galleria	http://www.phi-base.org/searchFacet.htm?queryTerm=Q5A663
Cluster-8366.14329	O93802	PHI:2312__PHI:2844	THR__BRM2	5530__5599	Metarhizium_anisopliae__Alternaria_alternata	increased_virulence_(hypervirulence)__unaffected_pathogenicity	23211	Pyrus	http://www.phi-base.org/searchFacet.htm?queryTerm=O93802
Cluster-8366.14426	Q180C8	PHI:4637	CD3284	1496	Clostridioides_difficile	increased_virulence_(hypervirulence)	10036	Mesocricetus	http://www.phi-base.org/searchFacet.htm?queryTerm=Q180C8
Cluster-8366.14619	Q9HFV9	PHI:372	PKR1	5207	Cryptococcus_neoformans	increased_virulence_(hypervirulence)	7227	Drosophila	http://www.phi-base.org/searchFacet.htm?queryTerm=Q9HFV9
Cluster-8366.1483	P42375	PHI:3085	GroEL	837	Porphyromonas_gingivalis	increased_virulence_(hypervirulence)	10114	Rattus	http://www.phi-base.org/searchFacet.htm?queryTerm=P42375
Cluster-8366.15079	Q63KU5	PHI:7014	glbC	28450	Burkholderia_pseudomallei	increased_virulence_(hypervirulence)	10090	Mus	http://www.phi-base.org/searchFacet.htm?queryTerm=Q63KU5
Cluster-8366.15080	Q63KU5	PHI:7014	glbC	28450	Burkholderia_pseudomallei	increased_virulence_(hypervirulence)	10090	Mus	http://www.phi-base.org/searchFacet.htm?queryTerm=Q63KU5
Cluster-8366.15221	Q9A0A2	PHI:5386	S5nA	1358	Lactococcus_lactis	increased_virulence_(hypervirulence)	9606	Homo	http://www.phi-base.org/searchFacet.htm?queryTerm=Q9A0A2
Cluster-8366.15796	B2SI02	PHI:1139	raxQ	347	Xanthomonas_oryzae	increased_virulence_(hypervirulence)	4530	Oryza	http://www.phi-base.org/searchFacet.htm?queryTerm=B2SI02
Cluster-8366.15797	B2SI02	PHI:1139	raxQ	347	Xanthomonas_oryzae	increased_virulence_(hypervirulence)	4530	Oryza	http://www.phi-base.org/searchFacet.htm?queryTerm=B2SI02
Cluster-8366.15798	B2SI02	PHI:1139	raxQ	347	Xanthomonas_oryzae	increased_virulence_(hypervirulence)	4530	Oryza	http://www.phi-base.org/searchFacet.htm?queryTerm=B2SI02
Cluster-8366.16075	A3M2U3	PHI:7809	adeN	470	Acinetobacter_baumannii	increased_virulence_(hypervirulence)	7137	Galleria	http://www.phi-base.org/searchFacet.htm?queryTerm=A3M2U3
Cluster-8366.16383	A0QHC4	PHI:7990	LysX	1764	Mycobacterium_avium	increased_virulence_(hypervirulence)	9606	Homo	http://www.phi-base.org/searchFacet.htm?queryTerm=A0QHC4
Cluster-8366.17264	O93802	PHI:2312__PHI:2844	THR__BRM2	5530__5599	Metarhizium_anisopliae__Alternaria_alternata	increased_virulence_(hypervirulence)__unaffected_pathogenicity	23211	Pyrus	http://www.phi-base.org/searchFacet.htm?queryTerm=O93802
Cluster-8366.17301	B2SRG1	PHI:1141	raxB	347	Xanthomonas_oryzae	increased_virulence_(hypervirulence)	4530	Oryza	http://www.phi-base.org/searchFacet.htm?queryTerm=B2SRG1
Cluster-8366.17448	Q9X4P2	PHI:7474	PA0336_(RppH)	287	Pseudomonas_aeruginosa	increased_virulence_(hypervirulence)	6239	Caenorhabditis	http://www.phi-base.org/searchFacet.htm?queryTerm=Q9X4P2
Cluster-8366.17848	A0A0J9WXI0	PHI:6959	gigX7	347	Xanthomonas_oryzae	increased_virulence_(hypervirulence)	4530	Oryza	http://www.phi-base.org/searchFacet.htm?queryTerm=A0A0J9WXI0
Cluster-8366.17957	P9WMK1	PHI:4496	hspX	1773	Mycobacterium_tuberculosis	increased_virulence_(hypervirulence)	10090	Mus	http://www.phi-base.org/searchFacet.htm?queryTerm=P9WMK1
Cluster-8366.17958	P9WMK1	PHI:4496	hspX	1773	Mycobacterium_tuberculosis	increased_virulence_(hypervirulence)	10090	Mus	http://www.phi-base.org/searchFacet.htm?queryTerm=P9WMK1
Cluster-8366.19249	F9WZ47	PHI:6548	Zt89160	1047171	Zymoseptoria_tritici	increased_virulence_(hypervirulence)	4565	Triticum	http://www.phi-base.org/searchFacet.htm?queryTerm=F9WZ47
Cluster-8366.19844	B2SI02	PHI:1139	raxQ	347	Xanthomonas_oryzae	increased_virulence_(hypervirulence)	4530	Oryza	http://www.phi-base.org/searchFacet.htm?queryTerm=B2SI02
Cluster-8366.20279	B2SI02	PHI:1139	raxQ	347	Xanthomonas_oryzae	increased_virulence_(hypervirulence)	4530	Oryza	http://www.phi-base.org/searchFacet.htm?queryTerm=B2SI02
Cluster-8366.20561	Q63KU5	PHI:7014	glbC	28450	Burkholderia_pseudomallei	increased_virulence_(hypervirulence)	10090	Mus	http://www.phi-base.org/searchFacet.htm?queryTerm=Q63KU5
Cluster-8366.20656	B2SI02	PHI:1139	raxQ	347	Xanthomonas_oryzae	increased_virulence_(hypervirulence)	4530	Oryza	http://www.phi-base.org/searchFacet.htm?queryTerm=B2SI02
Cluster-8366.2066	B2SI02	PHI:1139	raxQ	347	Xanthomonas_oryzae	increased_virulence_(hypervirulence)	4530	Oryza	http://www.phi-base.org/searchFacet.htm?queryTerm=B2SI02
Cluster-8366.20822	E9B636	PHI:2490	MCA	5665	Leishmania_mexicana	increased_virulence_(hypervirulence)__reduced_virulence	10090	Mus	http://www.phi-base.org/searchFacet.htm?queryTerm=E9B636
Cluster-8366.20849	L7N655	PHI:3630	PepN	1773	Mycobacterium_tuberculosis	increased_virulence_(hypervirulence)	10090	Mus	http://www.phi-base.org/searchFacet.htm?queryTerm=L7N655
Cluster-8366.20852	Q9SZA7	PHI:2389	ADR1-L1	317__272952	Pseudomonas_syringae__Hyaloperonospora_arabidopsidis	increased_virulence_(hypervirulence)	3702	Arabidopsis	http://www.phi-base.org/searchFacet.htm?queryTerm=Q9SZA7
Cluster-8366.21989	P42375	PHI:3085	GroEL	837	Porphyromonas_gingivalis	increased_virulence_(hypervirulence)	10114	Rattus	http://www.phi-base.org/searchFacet.htm?queryTerm=P42375
Cluster-8366.21991	P42375	PHI:3085	GroEL	837	Porphyromonas_gingivalis	increased_virulence_(hypervirulence)	10114	Rattus	http://www.phi-base.org/searchFacet.htm?queryTerm=P42375
Cluster-8366.22066	B2SRG0	PHI:1140	raxA	347	Xanthomonas_oryzae	increased_virulence_(hypervirulence)	4530	Oryza	http://www.phi-base.org/searchFacet.htm?queryTerm=B2SRG0
Cluster-8366.22386	F9WZ47	PHI:6548	Zt89160	1047171	Zymoseptoria_tritici	increased_virulence_(hypervirulence)	4565	Triticum	http://www.phi-base.org/searchFacet.htm?queryTerm=F9WZ47
Cluster-8366.22562	L7N655	PHI:3630	PepN	1773	Mycobacterium_tuberculosis	increased_virulence_(hypervirulence)	10090	Mus	http://www.phi-base.org/searchFacet.htm?queryTerm=L7N655
Cluster-8366.22803	Q0PRN7	PHI:3056	luxO	672	Vibrio_vulnificus	increased_virulence_(hypervirulence)	7067	Tenebrio	http://www.phi-base.org/searchFacet.htm?queryTerm=Q0PRN7
Cluster-8366.23162	F9WZ47	PHI:6548	Zt89160	1047171	Zymoseptoria_tritici	increased_virulence_(hypervirulence)	4565	Triticum	http://www.phi-base.org/searchFacet.htm?queryTerm=F9WZ47
Cluster-8366.23265	A0A0J9WWZ9	PHI:6956	gigX4	347	Xanthomonas_oryzae	increased_virulence_(hypervirulence)	4530	Oryza	http://www.phi-base.org/searchFacet.htm?queryTerm=A0A0J9WWZ9
Cluster-8366.2327	Q87AN1	PHI:3666	HxfB_(PD_1792)_(pspA)	2371	Xylella_fastidiosa	increased_virulence_(hypervirulence)	29760	Vitis	http://www.phi-base.org/searchFacet.htm?queryTerm=Q87AN1
Cluster-8366.2328	Q87AN1	PHI:3666	HxfB_(PD_1792)_(pspA)	2371	Xylella_fastidiosa	increased_virulence_(hypervirulence)	29760	Vitis	http://www.phi-base.org/searchFacet.htm?queryTerm=Q87AN1
Cluster-8366.23904	B2SI02	PHI:1139	raxQ	347	Xanthomonas_oryzae	increased_virulence_(hypervirulence)	4530	Oryza	http://www.phi-base.org/searchFacet.htm?queryTerm=B2SI02
Cluster-8366.23905	B2SI02	PHI:1139	raxQ	347	Xanthomonas_oryzae	increased_virulence_(hypervirulence)	4530	Oryza	http://www.phi-base.org/searchFacet.htm?queryTerm=B2SI02
Cluster-8366.23906	B2SI02	PHI:1139	raxQ	347	Xanthomonas_oryzae	increased_virulence_(hypervirulence)	4530	Oryza	http://www.phi-base.org/searchFacet.htm?queryTerm=B2SI02
Cluster-8366.24035	Q5A663	PHI:7048	Oma1	5476	Candida_albicans	increased_virulence_(hypervirulence)	7137	Galleria	http://www.phi-base.org/searchFacet.htm?queryTerm=Q5A663
Cluster-8366.24265	L7N655	PHI:3630	PepN	1773	Mycobacterium_tuberculosis	increased_virulence_(hypervirulence)	10090	Mus	http://www.phi-base.org/searchFacet.htm?queryTerm=L7N655
Cluster-8366.24347	A0A0D2X9S0	PHI:7684	ntr1	5507	Fusarium_oxysporum	increased_virulence_(hypervirulence)	4081	Solanum	http://www.phi-base.org/searchFacet.htm?queryTerm=A0A0D2X9S0
Cluster-8366.24348	A0A0D2X9S0	PHI:7684	ntr1	5507	Fusarium_oxysporum	increased_virulence_(hypervirulence)	4081	Solanum	http://www.phi-base.org/searchFacet.htm?queryTerm=A0A0D2X9S0
Cluster-8366.24658	Q63KU5	PHI:7014	glbC	28450	Burkholderia_pseudomallei	increased_virulence_(hypervirulence)	10090	Mus	http://www.phi-base.org/searchFacet.htm?queryTerm=Q63KU5
Cluster-8366.24714	Q9HWH2	PHI:7390	phzM	287	Pseudomonas_aeruginosa	increased_virulence_(hypervirulence)	10117	Rattus	http://www.phi-base.org/searchFacet.htm?queryTerm=Q9HWH2
Cluster-8366.24839	A0A0R1BRS8	PHI:6090	katE	106654	Acinetobacter_nosocomialis	increased_virulence_(hypervirulence)	7137	Galleria	http://www.phi-base.org/searchFacet.htm?queryTerm=A0A0R1BRS8
Cluster-8366.24983	A0QHC4	PHI:7990	LysX	1764	Mycobacterium_avium	increased_virulence_(hypervirulence)	9606	Homo	http://www.phi-base.org/searchFacet.htm?queryTerm=A0QHC4
Cluster-8366.25019	Q59636	PHI:6438	Ndk	287	Pseudomonas_aeruginosa	increased_virulence_(hypervirulence)	10090	Mus	http://www.phi-base.org/searchFacet.htm?queryTerm=Q59636
Cluster-8366.25259	P42375	PHI:3085	GroEL	837	Porphyromonas_gingivalis	increased_virulence_(hypervirulence)	10114	Rattus	http://www.phi-base.org/searchFacet.htm?queryTerm=P42375
Cluster-8366.25483	L7N655	PHI:3630	PepN	1773	Mycobacterium_tuberculosis	increased_virulence_(hypervirulence)	10090	Mus	http://www.phi-base.org/searchFacet.htm?queryTerm=L7N655
Cluster-8366.25484	L7N655	PHI:3630	PepN	1773	Mycobacterium_tuberculosis	increased_virulence_(hypervirulence)	10090	Mus	http://www.phi-base.org/searchFacet.htm?queryTerm=L7N655
Cluster-8366.25485	L7N655	PHI:3630	PepN	1773	Mycobacterium_tuberculosis	increased_virulence_(hypervirulence)	10090	Mus	http://www.phi-base.org/searchFacet.htm?queryTerm=L7N655
Cluster-8366.25486	L7N655	PHI:3630	PepN	1773	Mycobacterium_tuberculosis	increased_virulence_(hypervirulence)	10090	Mus	http://www.phi-base.org/searchFacet.htm?queryTerm=L7N655
Cluster-8366.25487	L7N655	PHI:3630	PepN	1773	Mycobacterium_tuberculosis	increased_virulence_(hypervirulence)	10090	Mus	http://www.phi-base.org/searchFacet.htm?queryTerm=L7N655
Cluster-8366.25488	L7N655	PHI:3630	PepN	1773	Mycobacterium_tuberculosis	increased_virulence_(hypervirulence)	10090	Mus	http://www.phi-base.org/searchFacet.htm?queryTerm=L7N655
Cluster-8366.25489	L7N655	PHI:3630	PepN	1773	Mycobacterium_tuberculosis	increased_virulence_(hypervirulence)	10090	Mus	http://www.phi-base.org/searchFacet.htm?queryTerm=L7N655
Cluster-8366.25490	L7N655	PHI:3630	PepN	1773	Mycobacterium_tuberculosis	increased_virulence_(hypervirulence)	10090	Mus	http://www.phi-base.org/searchFacet.htm?queryTerm=L7N655
Cluster-8366.25491	L7N655	PHI:3630	PepN	1773	Mycobacterium_tuberculosis	increased_virulence_(hypervirulence)	10090	Mus	http://www.phi-base.org/searchFacet.htm?queryTerm=L7N655
Cluster-8366.25492	L7N655	PHI:3630	PepN	1773	Mycobacterium_tuberculosis	increased_virulence_(hypervirulence)	10090	Mus	http://www.phi-base.org/searchFacet.htm?queryTerm=L7N655
Cluster-8366.25634	B4E8Q7	PHI:8826	bcal1635	95486	Burkholderia_cenocepacia	increased_virulence_(hypervirulence)	7137	Galleria	http://www.phi-base.org/searchFacet.htm?queryTerm=B4E8Q7
Cluster-8366.25689	Q5A663	PHI:7048	Oma1	5476	Candida_albicans	increased_virulence_(hypervirulence)	7137	Galleria	http://www.phi-base.org/searchFacet.htm?queryTerm=Q5A663
Cluster-8366.26344	Q59636	PHI:6438	Ndk	287	Pseudomonas_aeruginosa	increased_virulence_(hypervirulence)	10090	Mus	http://www.phi-base.org/searchFacet.htm?queryTerm=Q59636
Cluster-8366.26423	G0T3B3	PHI:2401	CaRING1	339__317__272952	Xanthomonas_campestris__Pseudomonas_syringae__Hyaloperonospora_arabidopsidis	increased_virulence_(hypervirulence)__reduced_virulence	3702	Arabidopsis	http://www.phi-base.org/searchFacet.htm?queryTerm=G0T3B3
Cluster-8366.26582	A0QHC4	PHI:7990	LysX	1764	Mycobacterium_avium	increased_virulence_(hypervirulence)	9606	Homo	http://www.phi-base.org/searchFacet.htm?queryTerm=A0QHC4
Cluster-8366.26583	A0QHC4	PHI:7990	LysX	1764	Mycobacterium_avium	increased_virulence_(hypervirulence)	9606	Homo	http://www.phi-base.org/searchFacet.htm?queryTerm=A0QHC4
Cluster-8366.26584	A0QHC4	PHI:7990	LysX	1764	Mycobacterium_avium	increased_virulence_(hypervirulence)	9606	Homo	http://www.phi-base.org/searchFacet.htm?queryTerm=A0QHC4
Cluster-8366.26585	A0QHC4	PHI:7990	LysX	1764	Mycobacterium_avium	increased_virulence_(hypervirulence)	9606	Homo	http://www.phi-base.org/searchFacet.htm?queryTerm=A0QHC4
Cluster-8366.26641	G0T3B3	PHI:2401	CaRING1	339__317__272952	Xanthomonas_campestris__Pseudomonas_syringae__Hyaloperonospora_arabidopsidis	increased_virulence_(hypervirulence)__reduced_virulence	3702	Arabidopsis	http://www.phi-base.org/searchFacet.htm?queryTerm=G0T3B3
Cluster-8366.26757	E9B636	PHI:2490	MCA	5665	Leishmania_mexicana	increased_virulence_(hypervirulence)__reduced_virulence	10090	Mus	http://www.phi-base.org/searchFacet.htm?queryTerm=E9B636
Cluster-8366.27002	E9B636	PHI:2490	MCA	5665	Leishmania_mexicana	increased_virulence_(hypervirulence)__reduced_virulence	10090	Mus	http://www.phi-base.org/searchFacet.htm?queryTerm=E9B636
Cluster-8366.27318	G0T3B3	PHI:2401	CaRING1	339__317__272952	Xanthomonas_campestris__Pseudomonas_syringae__Hyaloperonospora_arabidopsidis	increased_virulence_(hypervirulence)__reduced_virulence	3702	Arabidopsis	http://www.phi-base.org/searchFacet.htm?queryTerm=G0T3B3
Cluster-8366.27419	Q6MX39	PHI:3633	UmaA1	1773	Mycobacterium_tuberculosis	increased_virulence_(hypervirulence)	10090	Mus	http://www.phi-base.org/searchFacet.htm?queryTerm=Q6MX39
Cluster-8366.27420	Q6MX39	PHI:3633	UmaA1	1773	Mycobacterium_tuberculosis	increased_virulence_(hypervirulence)	10090	Mus	http://www.phi-base.org/searchFacet.htm?queryTerm=Q6MX39
Cluster-8366.27421	Q6MX39	PHI:3633	UmaA1	1773	Mycobacterium_tuberculosis	increased_virulence_(hypervirulence)	10090	Mus	http://www.phi-base.org/searchFacet.htm?queryTerm=Q6MX39
Cluster-8366.27422	Q6MX39	PHI:3633	UmaA1	1773	Mycobacterium_tuberculosis	increased_virulence_(hypervirulence)	10090	Mus	http://www.phi-base.org/searchFacet.htm?queryTerm=Q6MX39
Cluster-8366.27423	Q6MX39	PHI:3633	UmaA1	1773	Mycobacterium_tuberculosis	increased_virulence_(hypervirulence)	10090	Mus	http://www.phi-base.org/searchFacet.htm?queryTerm=Q6MX39
Cluster-8366.27424	Q6MX39	PHI:3633	UmaA1	1773	Mycobacterium_tuberculosis	increased_virulence_(hypervirulence)	10090	Mus	http://www.phi-base.org/searchFacet.htm?queryTerm=Q6MX39
Cluster-8366.275	P9WHH9	PHI:7582	Rv0462_(lpdC)	1773	Mycobacterium_tuberculosis	increased_virulence_(hypervirulence)	9606	Homo	http://www.phi-base.org/searchFacet.htm?queryTerm=P9WHH9
Cluster-8366.27571	O93802	PHI:2312__PHI:2844	THR__BRM2	5530__5599	Metarhizium_anisopliae__Alternaria_alternata	increased_virulence_(hypervirulence)__unaffected_pathogenicity	23211	Pyrus	http://www.phi-base.org/searchFacet.htm?queryTerm=O93802
Cluster-8366.27572	O93802	PHI:2312__PHI:2844	THR__BRM2	5530__5599	Metarhizium_anisopliae__Alternaria_alternata	increased_virulence_(hypervirulence)__unaffected_pathogenicity	23211	Pyrus	http://www.phi-base.org/searchFacet.htm?queryTerm=O93802
Cluster-8366.27593	G0T3B3	PHI:2401	CaRING1	339__317__272952	Xanthomonas_campestris__Pseudomonas_syringae__Hyaloperonospora_arabidopsidis	increased_virulence_(hypervirulence)__reduced_virulence	3702	Arabidopsis	http://www.phi-base.org/searchFacet.htm?queryTerm=G0T3B3
Cluster-8366.27797	G0T3B3	PHI:2401	CaRING1	339__317__272952	Xanthomonas_campestris__Pseudomonas_syringae__Hyaloperonospora_arabidopsidis	increased_virulence_(hypervirulence)__reduced_virulence	3702	Arabidopsis	http://www.phi-base.org/searchFacet.htm?queryTerm=G0T3B3
Cluster-8366.27830	Q8Y448	PHI:5257	secY	1639	Listeria_monocytogenes	increased_virulence_(hypervirulence)	10090	Mus	http://www.phi-base.org/searchFacet.htm?queryTerm=Q8Y448
Cluster-8366.27886	B2SI02	PHI:1139	raxQ	347	Xanthomonas_oryzae	increased_virulence_(hypervirulence)	4530	Oryza	http://www.phi-base.org/searchFacet.htm?queryTerm=B2SI02
Cluster-8366.27887	B2SI02	PHI:1139	raxQ	347	Xanthomonas_oryzae	increased_virulence_(hypervirulence)	4530	Oryza	http://www.phi-base.org/searchFacet.htm?queryTerm=B2SI02
Cluster-8366.27923	A0A0F6UGK4	PHI:6941	feoB	287	Pseudomonas_aeruginosa	increased_virulence_(hypervirulence)__loss_of_pathogenicity	10090	Mus	http://www.phi-base.org/searchFacet.htm?queryTerm=A0A0F6UGK4
Cluster-8366.28043	P64036	PHI:6420	EF-P	28901	Salmonella_enterica	increased_virulence_(hypervirulence)	10090	Mus	http://www.phi-base.org/searchFacet.htm?queryTerm=P64036
Cluster-8366.28045	P42375	PHI:3085	GroEL	837	Porphyromonas_gingivalis	increased_virulence_(hypervirulence)	10114	Rattus	http://www.phi-base.org/searchFacet.htm?queryTerm=P42375
Cluster-8366.28276	P42375	PHI:3085	GroEL	837	Porphyromonas_gingivalis	increased_virulence_(hypervirulence)	10114	Rattus	http://www.phi-base.org/searchFacet.htm?queryTerm=P42375
Cluster-8366.28283	F9WZ47	PHI:6548	Zt89160	1047171	Zymoseptoria_tritici	increased_virulence_(hypervirulence)	4565	Triticum	http://www.phi-base.org/searchFacet.htm?queryTerm=F9WZ47
Cluster-8366.28462	A0QHC4	PHI:7990	LysX	1764	Mycobacterium_avium	increased_virulence_(hypervirulence)	9606	Homo	http://www.phi-base.org/searchFacet.htm?queryTerm=A0QHC4
Cluster-8366.28628	F9WZ47	PHI:6548	Zt89160	1047171	Zymoseptoria_tritici	increased_virulence_(hypervirulence)	4565	Triticum	http://www.phi-base.org/searchFacet.htm?queryTerm=F9WZ47
Cluster-8366.28629	F9WZ47	PHI:6548	Zt89160	1047171	Zymoseptoria_tritici	increased_virulence_(hypervirulence)	4565	Triticum	http://www.phi-base.org/searchFacet.htm?queryTerm=F9WZ47
Cluster-8366.28630	F9WZ47	PHI:6548	Zt89160	1047171	Zymoseptoria_tritici	increased_virulence_(hypervirulence)	4565	Triticum	http://www.phi-base.org/searchFacet.htm?queryTerm=F9WZ47
Cluster-8366.28667	Q8Y448	PHI:5257	secY	1639	Listeria_monocytogenes	increased_virulence_(hypervirulence)	10090	Mus	http://www.phi-base.org/searchFacet.htm?queryTerm=Q8Y448
Cluster-8366.28668	Q8Y448	PHI:5257	secY	1639	Listeria_monocytogenes	increased_virulence_(hypervirulence)	10090	Mus	http://www.phi-base.org/searchFacet.htm?queryTerm=Q8Y448
Cluster-8366.28769	P42375	PHI:3085	GroEL	837	Porphyromonas_gingivalis	increased_virulence_(hypervirulence)	10114	Rattus	http://www.phi-base.org/searchFacet.htm?queryTerm=P42375
Cluster-8366.28770	P42375	PHI:3085	GroEL	837	Porphyromonas_gingivalis	increased_virulence_(hypervirulence)	10114	Rattus	http://www.phi-base.org/searchFacet.htm?queryTerm=P42375
Cluster-8366.29127	Q4WQ36	PHI:6751	Fbx23	746128	Aspergillus_fumigatus	increased_virulence_(hypervirulence)	10090	Mus	http://www.phi-base.org/searchFacet.htm?queryTerm=Q4WQ36
Cluster-8366.29128	Q4WQ36	PHI:6751	Fbx23	746128	Aspergillus_fumigatus	increased_virulence_(hypervirulence)	10090	Mus	http://www.phi-base.org/searchFacet.htm?queryTerm=Q4WQ36
Cluster-8366.29129	Q4WQ36	PHI:6751	Fbx23	746128	Aspergillus_fumigatus	increased_virulence_(hypervirulence)	10090	Mus	http://www.phi-base.org/searchFacet.htm?queryTerm=Q4WQ36
Cluster-8366.29459	B2SI02	PHI:1139	raxQ	347	Xanthomonas_oryzae	increased_virulence_(hypervirulence)	4530	Oryza	http://www.phi-base.org/searchFacet.htm?queryTerm=B2SI02
Cluster-8366.2953	O93802	PHI:2312__PHI:2844	THR__BRM2	5530__5599	Metarhizium_anisopliae__Alternaria_alternata	increased_virulence_(hypervirulence)__unaffected_pathogenicity	23211	Pyrus	http://www.phi-base.org/searchFacet.htm?queryTerm=O93802
Cluster-8366.2985	Q87ET0	PHI:3662	PspB_(PD_0218)	2371	Xylella_fastidiosa	increased_virulence_(hypervirulence)	29760	Vitis	http://www.phi-base.org/searchFacet.htm?queryTerm=Q87ET0
Cluster-8366.29885	A0A0D2X9S0	PHI:7684	ntr1	5507	Fusarium_oxysporum	increased_virulence_(hypervirulence)	4081	Solanum	http://www.phi-base.org/searchFacet.htm?queryTerm=A0A0D2X9S0
Cluster-8366.29887	A0A0D2X9S0	PHI:7684	ntr1	5507	Fusarium_oxysporum	increased_virulence_(hypervirulence)	4081	Solanum	http://www.phi-base.org/searchFacet.htm?queryTerm=A0A0D2X9S0
Cluster-8366.29978	F9WZ47	PHI:6548	Zt89160	1047171	Zymoseptoria_tritici	increased_virulence_(hypervirulence)	4565	Triticum	http://www.phi-base.org/searchFacet.htm?queryTerm=F9WZ47
Cluster-8366.30115	Q5A663	PHI:7048	Oma1	5476	Candida_albicans	increased_virulence_(hypervirulence)	7137	Galleria	http://www.phi-base.org/searchFacet.htm?queryTerm=Q5A663
Cluster-8366.30116	Q5A663	PHI:7048	Oma1	5476	Candida_albicans	increased_virulence_(hypervirulence)	7137	Galleria	http://www.phi-base.org/searchFacet.htm?queryTerm=Q5A663
Cluster-8366.30117	Q5A663	PHI:7048	Oma1	5476	Candida_albicans	increased_virulence_(hypervirulence)	7137	Galleria	http://www.phi-base.org/searchFacet.htm?queryTerm=Q5A663
Cluster-8366.30118	Q5A663	PHI:7048	Oma1	5476	Candida_albicans	increased_virulence_(hypervirulence)	7137	Galleria	http://www.phi-base.org/searchFacet.htm?queryTerm=Q5A663
Cluster-8366.30224	E9B636	PHI:2490	MCA	5665	Leishmania_mexicana	increased_virulence_(hypervirulence)__reduced_virulence	10090	Mus	http://www.phi-base.org/searchFacet.htm?queryTerm=E9B636
Cluster-8366.30225	E9B636	PHI:2490	MCA	5665	Leishmania_mexicana	increased_virulence_(hypervirulence)__reduced_virulence	10090	Mus	http://www.phi-base.org/searchFacet.htm?queryTerm=E9B636
Cluster-8366.30226	E9B636	PHI:2490	MCA	5665	Leishmania_mexicana	increased_virulence_(hypervirulence)__reduced_virulence	10090	Mus	http://www.phi-base.org/searchFacet.htm?queryTerm=E9B636
Cluster-8366.30231	E9B636	PHI:2490	MCA	5665	Leishmania_mexicana	increased_virulence_(hypervirulence)__reduced_virulence	10090	Mus	http://www.phi-base.org/searchFacet.htm?queryTerm=E9B636
Cluster-8366.30233	E9B636	PHI:2490	MCA	5665	Leishmania_mexicana	increased_virulence_(hypervirulence)__reduced_virulence	10090	Mus	http://www.phi-base.org/searchFacet.htm?queryTerm=E9B636
Cluster-8366.30234	E9B636	PHI:2490	MCA	5665	Leishmania_mexicana	increased_virulence_(hypervirulence)__reduced_virulence	10090	Mus	http://www.phi-base.org/searchFacet.htm?queryTerm=E9B636
Cluster-8366.30472	B4E8Q7	PHI:8826	bcal1635	95486	Burkholderia_cenocepacia	increased_virulence_(hypervirulence)	7137	Galleria	http://www.phi-base.org/searchFacet.htm?queryTerm=B4E8Q7
Cluster-8366.30485	L7N655	PHI:3630	PepN	1773	Mycobacterium_tuberculosis	increased_virulence_(hypervirulence)	10090	Mus	http://www.phi-base.org/searchFacet.htm?queryTerm=L7N655
Cluster-8366.30543	P42375	PHI:3085	GroEL	837	Porphyromonas_gingivalis	increased_virulence_(hypervirulence)	10114	Rattus	http://www.phi-base.org/searchFacet.htm?queryTerm=P42375
Cluster-8366.30567	G0T3B3	PHI:2401	CaRING1	339__317__272952	Xanthomonas_campestris__Pseudomonas_syringae__Hyaloperonospora_arabidopsidis	increased_virulence_(hypervirulence)__reduced_virulence	3702	Arabidopsis	http://www.phi-base.org/searchFacet.htm?queryTerm=G0T3B3
Cluster-8366.30568	A0A0R1BRS8	PHI:6090	katE	106654	Acinetobacter_nosocomialis	increased_virulence_(hypervirulence)	7137	Galleria	http://www.phi-base.org/searchFacet.htm?queryTerm=A0A0R1BRS8
Cluster-8366.30585	P9WMK1	PHI:4496	hspX	1773	Mycobacterium_tuberculosis	increased_virulence_(hypervirulence)	10090	Mus	http://www.phi-base.org/searchFacet.htm?queryTerm=P9WMK1
Cluster-8366.30586	P9WMK1	PHI:4496	hspX	1773	Mycobacterium_tuberculosis	increased_virulence_(hypervirulence)	10090	Mus	http://www.phi-base.org/searchFacet.htm?queryTerm=P9WMK1
Cluster-8366.30588	P9WMK1	PHI:4496	hspX	1773	Mycobacterium_tuberculosis	increased_virulence_(hypervirulence)	10090	Mus	http://www.phi-base.org/searchFacet.htm?queryTerm=P9WMK1
Cluster-8366.30677	G0T3B3	PHI:2401	CaRING1	339__317__272952	Xanthomonas_campestris__Pseudomonas_syringae__Hyaloperonospora_arabidopsidis	increased_virulence_(hypervirulence)__reduced_virulence	3702	Arabidopsis	http://www.phi-base.org/searchFacet.htm?queryTerm=G0T3B3
Cluster-8366.30678	G0T3B3	PHI:2401	CaRING1	339__317__272952	Xanthomonas_campestris__Pseudomonas_syringae__Hyaloperonospora_arabidopsidis	increased_virulence_(hypervirulence)__reduced_virulence	3702	Arabidopsis	http://www.phi-base.org/searchFacet.htm?queryTerm=G0T3B3
Cluster-8366.30817	B2SI02	PHI:1139	raxQ	347	Xanthomonas_oryzae	increased_virulence_(hypervirulence)	4530	Oryza	http://www.phi-base.org/searchFacet.htm?queryTerm=B2SI02
Cluster-8366.30818	B2SI02	PHI:1139	raxQ	347	Xanthomonas_oryzae	increased_virulence_(hypervirulence)	4530	Oryza	http://www.phi-base.org/searchFacet.htm?queryTerm=B2SI02
Cluster-8366.30819	B2SI02	PHI:1139	raxQ	347	Xanthomonas_oryzae	increased_virulence_(hypervirulence)	4530	Oryza	http://www.phi-base.org/searchFacet.htm?queryTerm=B2SI02
Cluster-8366.30820	Q8PPT1	PHI:6630	treA	346	Xanthomonas_citri	increased_virulence_(hypervirulence)	159033	Citrus	http://www.phi-base.org/searchFacet.htm?queryTerm=Q8PPT1
Cluster-8366.30821	Q8PPT1	PHI:6630	treA	346	Xanthomonas_citri	increased_virulence_(hypervirulence)	159033	Citrus	http://www.phi-base.org/searchFacet.htm?queryTerm=Q8PPT1
Cluster-8366.30951	L7N655	PHI:3630	PepN	1773	Mycobacterium_tuberculosis	increased_virulence_(hypervirulence)	10090	Mus	http://www.phi-base.org/searchFacet.htm?queryTerm=L7N655
Cluster-8366.31064	L7N655	PHI:3630	PepN	1773	Mycobacterium_tuberculosis	increased_virulence_(hypervirulence)	10090	Mus	http://www.phi-base.org/searchFacet.htm?queryTerm=L7N655
Cluster-8366.31293	P42375	PHI:3085	GroEL	837	Porphyromonas_gingivalis	increased_virulence_(hypervirulence)	10114	Rattus	http://www.phi-base.org/searchFacet.htm?queryTerm=P42375
Cluster-8366.31294	P42375	PHI:3085	GroEL	837	Porphyromonas_gingivalis	increased_virulence_(hypervirulence)	10114	Rattus	http://www.phi-base.org/searchFacet.htm?queryTerm=P42375
Cluster-8366.31295	P42375	PHI:3085	GroEL	837	Porphyromonas_gingivalis	increased_virulence_(hypervirulence)	10114	Rattus	http://www.phi-base.org/searchFacet.htm?queryTerm=P42375
Cluster-8366.3133	B2SRG1	PHI:1141	raxB	347	Xanthomonas_oryzae	increased_virulence_(hypervirulence)	4530	Oryza	http://www.phi-base.org/searchFacet.htm?queryTerm=B2SRG1
Cluster-8366.31707	L7N655	PHI:3630	PepN	1773	Mycobacterium_tuberculosis	increased_virulence_(hypervirulence)	10090	Mus	http://www.phi-base.org/searchFacet.htm?queryTerm=L7N655
Cluster-8366.31708	L7N655	PHI:3630	PepN	1773	Mycobacterium_tuberculosis	increased_virulence_(hypervirulence)	10090	Mus	http://www.phi-base.org/searchFacet.htm?queryTerm=L7N655
Cluster-8366.3191	F9WZ47	PHI:6548	Zt89160	1047171	Zymoseptoria_tritici	increased_virulence_(hypervirulence)	4565	Triticum	http://www.phi-base.org/searchFacet.htm?queryTerm=F9WZ47
Cluster-8366.31983	B4E8Q7	PHI:8826	bcal1635	95486	Burkholderia_cenocepacia	increased_virulence_(hypervirulence)	7137	Galleria	http://www.phi-base.org/searchFacet.htm?queryTerm=B4E8Q7
Cluster-8366.32069	P64036	PHI:6420	EF-P	28901	Salmonella_enterica	increased_virulence_(hypervirulence)	10090	Mus	http://www.phi-base.org/searchFacet.htm?queryTerm=P64036
Cluster-8366.32150	B4E8Q7	PHI:8826	bcal1635	95486	Burkholderia_cenocepacia	increased_virulence_(hypervirulence)	7137	Galleria	http://www.phi-base.org/searchFacet.htm?queryTerm=B4E8Q7
Cluster-8366.32165	B2SI02	PHI:1139	raxQ	347	Xanthomonas_oryzae	increased_virulence_(hypervirulence)	4530	Oryza	http://www.phi-base.org/searchFacet.htm?queryTerm=B2SI02
Cluster-8366.32166	B2SI02	PHI:1139	raxQ	347	Xanthomonas_oryzae	increased_virulence_(hypervirulence)	4530	Oryza	http://www.phi-base.org/searchFacet.htm?queryTerm=B2SI02
Cluster-8366.32201	A0A0R1BRS8	PHI:6090	katE	106654	Acinetobacter_nosocomialis	increased_virulence_(hypervirulence)	7137	Galleria	http://www.phi-base.org/searchFacet.htm?queryTerm=A0A0R1BRS8
Cluster-8366.32310	P64036	PHI:6420	EF-P	28901	Salmonella_enterica	increased_virulence_(hypervirulence)	10090	Mus	http://www.phi-base.org/searchFacet.htm?queryTerm=P64036
Cluster-8366.32311	P64036	PHI:6420	EF-P	28901	Salmonella_enterica	increased_virulence_(hypervirulence)	10090	Mus	http://www.phi-base.org/searchFacet.htm?queryTerm=P64036
Cluster-8366.32312	O93802	PHI:2312__PHI:2844	THR__BRM2	5530__5599	Metarhizium_anisopliae__Alternaria_alternata	increased_virulence_(hypervirulence)__unaffected_pathogenicity	23211	Pyrus	http://www.phi-base.org/searchFacet.htm?queryTerm=O93802
Cluster-8366.32384	L7N655	PHI:3630	PepN	1773	Mycobacterium_tuberculosis	increased_virulence_(hypervirulence)	10090	Mus	http://www.phi-base.org/searchFacet.htm?queryTerm=L7N655
Cluster-8366.32385	L7N655	PHI:3630	PepN	1773	Mycobacterium_tuberculosis	increased_virulence_(hypervirulence)	10090	Mus	http://www.phi-base.org/searchFacet.htm?queryTerm=L7N655
Cluster-8366.32386	L7N655	PHI:3630	PepN	1773	Mycobacterium_tuberculosis	increased_virulence_(hypervirulence)	10090	Mus	http://www.phi-base.org/searchFacet.htm?queryTerm=L7N655
Cluster-8366.32387	L7N655	PHI:3630	PepN	1773	Mycobacterium_tuberculosis	increased_virulence_(hypervirulence)	10090	Mus	http://www.phi-base.org/searchFacet.htm?queryTerm=L7N655
Cluster-8366.32388	L7N655	PHI:3630	PepN	1773	Mycobacterium_tuberculosis	increased_virulence_(hypervirulence)	10090	Mus	http://www.phi-base.org/searchFacet.htm?queryTerm=L7N655
Cluster-8366.32792	Q8PPT1	PHI:6630	treA	346	Xanthomonas_citri	increased_virulence_(hypervirulence)	159033	Citrus	http://www.phi-base.org/searchFacet.htm?queryTerm=Q8PPT1
Cluster-8366.32955	B2SRG1	PHI:1141	raxB	347	Xanthomonas_oryzae	increased_virulence_(hypervirulence)	4530	Oryza	http://www.phi-base.org/searchFacet.htm?queryTerm=B2SRG1
Cluster-8366.33015	G0T3B3	PHI:2401	CaRING1	339__317__272952	Xanthomonas_campestris__Pseudomonas_syringae__Hyaloperonospora_arabidopsidis	increased_virulence_(hypervirulence)__reduced_virulence	3702	Arabidopsis	http://www.phi-base.org/searchFacet.htm?queryTerm=G0T3B3
Cluster-8366.33016	G0T3B3	PHI:2401	CaRING1	339__317__272952	Xanthomonas_campestris__Pseudomonas_syringae__Hyaloperonospora_arabidopsidis	increased_virulence_(hypervirulence)__reduced_virulence	3702	Arabidopsis	http://www.phi-base.org/searchFacet.htm?queryTerm=G0T3B3
Cluster-8366.33036	F9WZ47	PHI:6548	Zt89160	1047171	Zymoseptoria_tritici	increased_virulence_(hypervirulence)	4565	Triticum	http://www.phi-base.org/searchFacet.htm?queryTerm=F9WZ47
Cluster-8366.33202	Q87ET0	PHI:3662	PspB_(PD_0218)	2371	Xylella_fastidiosa	increased_virulence_(hypervirulence)	29760	Vitis	http://www.phi-base.org/searchFacet.htm?queryTerm=Q87ET0
Cluster-8366.33451	Q9HFV9	PHI:372	PKR1	5207	Cryptococcus_neoformans	increased_virulence_(hypervirulence)	7227	Drosophila	http://www.phi-base.org/searchFacet.htm?queryTerm=Q9HFV9
Cluster-8366.33685	A0A0F6UGK4	PHI:6941	feoB	287	Pseudomonas_aeruginosa	increased_virulence_(hypervirulence)__loss_of_pathogenicity	10090	Mus	http://www.phi-base.org/searchFacet.htm?queryTerm=A0A0F6UGK4
Cluster-8366.33843	Q6D5N3	PHI:7690	ECA2008	29471	Pectobacterium_atrosepticum	increased_virulence_(hypervirulence)	4113	Solanum	http://www.phi-base.org/searchFacet.htm?queryTerm=Q6D5N3
Cluster-8366.34009	Q5A663	PHI:7048	Oma1	5476	Candida_albicans	increased_virulence_(hypervirulence)	7137	Galleria	http://www.phi-base.org/searchFacet.htm?queryTerm=Q5A663
Cluster-8366.34012	Q5A663	PHI:7048	Oma1	5476	Candida_albicans	increased_virulence_(hypervirulence)	7137	Galleria	http://www.phi-base.org/searchFacet.htm?queryTerm=Q5A663
Cluster-8366.34013	Q5A663	PHI:7048	Oma1	5476	Candida_albicans	increased_virulence_(hypervirulence)	7137	Galleria	http://www.phi-base.org/searchFacet.htm?queryTerm=Q5A663
Cluster-8366.34041	D0ZKI3	PHI:4694	bcsA	28901	Salmonella_enterica	increased_virulence_(hypervirulence)	10090	Mus	http://www.phi-base.org/searchFacet.htm?queryTerm=D0ZKI3
Cluster-8366.34075	G0T3B3	PHI:2401	CaRING1	339__317__272952	Xanthomonas_campestris__Pseudomonas_syringae__Hyaloperonospora_arabidopsidis	increased_virulence_(hypervirulence)__reduced_virulence	3702	Arabidopsis	http://www.phi-base.org/searchFacet.htm?queryTerm=G0T3B3
Cluster-8366.34312	P42375	PHI:3085	GroEL	837	Porphyromonas_gingivalis	increased_virulence_(hypervirulence)	10114	Rattus	http://www.phi-base.org/searchFacet.htm?queryTerm=P42375
Cluster-8366.34321	A0A0R1BRS8	PHI:6090	katE	106654	Acinetobacter_nosocomialis	increased_virulence_(hypervirulence)	7137	Galleria	http://www.phi-base.org/searchFacet.htm?queryTerm=A0A0R1BRS8
Cluster-8366.34527	O93802	PHI:2312__PHI:2844	THR__BRM2	5530__5599	Metarhizium_anisopliae__Alternaria_alternata	increased_virulence_(hypervirulence)__unaffected_pathogenicity	23211	Pyrus	http://www.phi-base.org/searchFacet.htm?queryTerm=O93802
Cluster-8366.34795	G0T3B3	PHI:2401	CaRING1	339__317__272952	Xanthomonas_campestris__Pseudomonas_syringae__Hyaloperonospora_arabidopsidis	increased_virulence_(hypervirulence)__reduced_virulence	3702	Arabidopsis	http://www.phi-base.org/searchFacet.htm?queryTerm=G0T3B3
Cluster-8366.34796	G0T3B3	PHI:2401	CaRING1	339__317__272952	Xanthomonas_campestris__Pseudomonas_syringae__Hyaloperonospora_arabidopsidis	increased_virulence_(hypervirulence)__reduced_virulence	3702	Arabidopsis	http://www.phi-base.org/searchFacet.htm?queryTerm=G0T3B3
Cluster-8366.34797	G0T3B3	PHI:2401	CaRING1	339__317__272952	Xanthomonas_campestris__Pseudomonas_syringae__Hyaloperonospora_arabidopsidis	increased_virulence_(hypervirulence)__reduced_virulence	3702	Arabidopsis	http://www.phi-base.org/searchFacet.htm?queryTerm=G0T3B3
Cluster-8366.34798	G0T3B3	PHI:2401	CaRING1	339__317__272952	Xanthomonas_campestris__Pseudomonas_syringae__Hyaloperonospora_arabidopsidis	increased_virulence_(hypervirulence)__reduced_virulence	3702	Arabidopsis	http://www.phi-base.org/searchFacet.htm?queryTerm=G0T3B3
Cluster-8366.34799	G0T3B3	PHI:2401	CaRING1	339__317__272952	Xanthomonas_campestris__Pseudomonas_syringae__Hyaloperonospora_arabidopsidis	increased_virulence_(hypervirulence)__reduced_virulence	3702	Arabidopsis	http://www.phi-base.org/searchFacet.htm?queryTerm=G0T3B3
Cluster-8366.34800	G0T3B3	PHI:2401	CaRING1	339__317__272952	Xanthomonas_campestris__Pseudomonas_syringae__Hyaloperonospora_arabidopsidis	increased_virulence_(hypervirulence)__reduced_virulence	3702	Arabidopsis	http://www.phi-base.org/searchFacet.htm?queryTerm=G0T3B3
Cluster-8366.34801	G0T3B3	PHI:2401	CaRING1	339__317__272952	Xanthomonas_campestris__Pseudomonas_syringae__Hyaloperonospora_arabidopsidis	increased_virulence_(hypervirulence)__reduced_virulence	3702	Arabidopsis	http://www.phi-base.org/searchFacet.htm?queryTerm=G0T3B3
Cluster-8366.34802	G0T3B3	PHI:2401	CaRING1	339__317__272952	Xanthomonas_campestris__Pseudomonas_syringae__Hyaloperonospora_arabidopsidis	increased_virulence_(hypervirulence)__reduced_virulence	3702	Arabidopsis	http://www.phi-base.org/searchFacet.htm?queryTerm=G0T3B3
Cluster-8366.34803	G0T3B3	PHI:2401	CaRING1	339__317__272952	Xanthomonas_campestris__Pseudomonas_syringae__Hyaloperonospora_arabidopsidis	increased_virulence_(hypervirulence)__reduced_virulence	3702	Arabidopsis	http://www.phi-base.org/searchFacet.htm?queryTerm=G0T3B3
Cluster-8366.34804	G0T3B3	PHI:2401	CaRING1	339__317__272952	Xanthomonas_campestris__Pseudomonas_syringae__Hyaloperonospora_arabidopsidis	increased_virulence_(hypervirulence)__reduced_virulence	3702	Arabidopsis	http://www.phi-base.org/searchFacet.htm?queryTerm=G0T3B3
Cluster-8366.34805	G0T3B3	PHI:2401	CaRING1	339__317__272952	Xanthomonas_campestris__Pseudomonas_syringae__Hyaloperonospora_arabidopsidis	increased_virulence_(hypervirulence)__reduced_virulence	3702	Arabidopsis	http://www.phi-base.org/searchFacet.htm?queryTerm=G0T3B3
Cluster-8366.34921	P42375	PHI:3085	GroEL	837	Porphyromonas_gingivalis	increased_virulence_(hypervirulence)	10114	Rattus	http://www.phi-base.org/searchFacet.htm?queryTerm=P42375
Cluster-8366.34922	P42375	PHI:3085	GroEL	837	Porphyromonas_gingivalis	increased_virulence_(hypervirulence)	10114	Rattus	http://www.phi-base.org/searchFacet.htm?queryTerm=P42375
Cluster-8366.34923	P42375	PHI:3085	GroEL	837	Porphyromonas_gingivalis	increased_virulence_(hypervirulence)	10114	Rattus	http://www.phi-base.org/searchFacet.htm?queryTerm=P42375
Cluster-8366.34924	P42375	PHI:3085	GroEL	837	Porphyromonas_gingivalis	increased_virulence_(hypervirulence)	10114	Rattus	http://www.phi-base.org/searchFacet.htm?queryTerm=P42375
Cluster-8366.35104	A0A0R1BRS8	PHI:6090	katE	106654	Acinetobacter_nosocomialis	increased_virulence_(hypervirulence)	7137	Galleria	http://www.phi-base.org/searchFacet.htm?queryTerm=A0A0R1BRS8
Cluster-8366.35118	D0ZKI3	PHI:4694	bcsA	28901	Salmonella_enterica	increased_virulence_(hypervirulence)	10090	Mus	http://www.phi-base.org/searchFacet.htm?queryTerm=D0ZKI3
Cluster-8366.35121	P42375	PHI:3085	GroEL	837	Porphyromonas_gingivalis	increased_virulence_(hypervirulence)	10114	Rattus	http://www.phi-base.org/searchFacet.htm?queryTerm=P42375
Cluster-8366.35171	A0A0J9WXI0	PHI:6959	gigX7	347	Xanthomonas_oryzae	increased_virulence_(hypervirulence)	4530	Oryza	http://www.phi-base.org/searchFacet.htm?queryTerm=A0A0J9WXI0
Cluster-8366.35172	A0A0J9WXI0	PHI:6959	gigX7	347	Xanthomonas_oryzae	increased_virulence_(hypervirulence)	4530	Oryza	http://www.phi-base.org/searchFacet.htm?queryTerm=A0A0J9WXI0
Cluster-8366.35174	A0A0J9WXI0	PHI:6959	gigX7	347	Xanthomonas_oryzae	increased_virulence_(hypervirulence)	4530	Oryza	http://www.phi-base.org/searchFacet.htm?queryTerm=A0A0J9WXI0
Cluster-8366.35243	P9WMU7	PHI:7045	Rv2212	1772	Mycolicibacterium_smegmatis	increased_virulence_(hypervirulence)__unaffected_pathogenicity	9606	Homo	http://www.phi-base.org/searchFacet.htm?queryTerm=P9WMU7
Cluster-8366.35308	A0A0R1BRS8	PHI:6090	katE	106654	Acinetobacter_nosocomialis	increased_virulence_(hypervirulence)	7137	Galleria	http://www.phi-base.org/searchFacet.htm?queryTerm=A0A0R1BRS8
Cluster-8366.35310	A0A0R1BRS8	PHI:6090	katE	106654	Acinetobacter_nosocomialis	increased_virulence_(hypervirulence)	7137	Galleria	http://www.phi-base.org/searchFacet.htm?queryTerm=A0A0R1BRS8
Cluster-8366.35390	B2SI02	PHI:1139	raxQ	347	Xanthomonas_oryzae	increased_virulence_(hypervirulence)	4530	Oryza	http://www.phi-base.org/searchFacet.htm?queryTerm=B2SI02
Cluster-8366.35493	F9WZ47	PHI:6548	Zt89160	1047171	Zymoseptoria_tritici	increased_virulence_(hypervirulence)	4565	Triticum	http://www.phi-base.org/searchFacet.htm?queryTerm=F9WZ47
Cluster-8366.35497	B4E8Q7	PHI:8826	bcal1635	95486	Burkholderia_cenocepacia	increased_virulence_(hypervirulence)	7137	Galleria	http://www.phi-base.org/searchFacet.htm?queryTerm=B4E8Q7
Cluster-8366.35644	B4E8Q7	PHI:8826	bcal1635	95486	Burkholderia_cenocepacia	increased_virulence_(hypervirulence)	7137	Galleria	http://www.phi-base.org/searchFacet.htm?queryTerm=B4E8Q7
Cluster-8366.35744	P64036	PHI:6420	EF-P	28901	Salmonella_enterica	increased_virulence_(hypervirulence)	10090	Mus	http://www.phi-base.org/searchFacet.htm?queryTerm=P64036
Cluster-8366.35745	P64036	PHI:6420	EF-P	28901	Salmonella_enterica	increased_virulence_(hypervirulence)	10090	Mus	http://www.phi-base.org/searchFacet.htm?queryTerm=P64036
Cluster-8366.35785	Q09JB7	PHI:2482	AlHK1	160389	Alternaria_longipes	increased_virulence_(hypervirulence)	4097	Nicotiana	http://www.phi-base.org/searchFacet.htm?queryTerm=Q09JB7
Cluster-8366.35786	Q09JB7	PHI:2482	AlHK1	160389	Alternaria_longipes	increased_virulence_(hypervirulence)	4097	Nicotiana	http://www.phi-base.org/searchFacet.htm?queryTerm=Q09JB7
Cluster-8366.35788	Q09JB7	PHI:2482	AlHK1	160389	Alternaria_longipes	increased_virulence_(hypervirulence)	4097	Nicotiana	http://www.phi-base.org/searchFacet.htm?queryTerm=Q09JB7
Cluster-8366.35789	Q09JB7	PHI:2482	AlHK1	160389	Alternaria_longipes	increased_virulence_(hypervirulence)	4097	Nicotiana	http://www.phi-base.org/searchFacet.htm?queryTerm=Q09JB7
Cluster-8366.35792	Q09JB7	PHI:2482	AlHK1	160389	Alternaria_longipes	increased_virulence_(hypervirulence)	4097	Nicotiana	http://www.phi-base.org/searchFacet.htm?queryTerm=Q09JB7
Cluster-8366.35817	F9WZ47	PHI:6548	Zt89160	1047171	Zymoseptoria_tritici	increased_virulence_(hypervirulence)	4565	Triticum	http://www.phi-base.org/searchFacet.htm?queryTerm=F9WZ47
Cluster-8366.35847	F9WZ47	PHI:6548	Zt89160	1047171	Zymoseptoria_tritici	increased_virulence_(hypervirulence)	4565	Triticum	http://www.phi-base.org/searchFacet.htm?queryTerm=F9WZ47
Cluster-8366.36003	P9WMU7	PHI:7045	Rv2212	1772	Mycolicibacterium_smegmatis	increased_virulence_(hypervirulence)__unaffected_pathogenicity	9606	Homo	http://www.phi-base.org/searchFacet.htm?queryTerm=P9WMU7
Cluster-8366.36144	G0T3B3	PHI:2401	CaRING1	339__317__272952	Xanthomonas_campestris__Pseudomonas_syringae__Hyaloperonospora_arabidopsidis	increased_virulence_(hypervirulence)__reduced_virulence	3702	Arabidopsis	http://www.phi-base.org/searchFacet.htm?queryTerm=G0T3B3
Cluster-8366.36413	P64036	PHI:6420	EF-P	28901	Salmonella_enterica	increased_virulence_(hypervirulence)	10090	Mus	http://www.phi-base.org/searchFacet.htm?queryTerm=P64036
Cluster-8366.36414	P64036	PHI:6420	EF-P	28901	Salmonella_enterica	increased_virulence_(hypervirulence)	10090	Mus	http://www.phi-base.org/searchFacet.htm?queryTerm=P64036
Cluster-8366.36487	Q8PPT1	PHI:6630	treA	346	Xanthomonas_citri	increased_virulence_(hypervirulence)	159033	Citrus	http://www.phi-base.org/searchFacet.htm?queryTerm=Q8PPT1
Cluster-8366.3653	B2SI02	PHI:1139	raxQ	347	Xanthomonas_oryzae	increased_virulence_(hypervirulence)	4530	Oryza	http://www.phi-base.org/searchFacet.htm?queryTerm=B2SI02
Cluster-8366.3654	B2SI02	PHI:1139	raxQ	347	Xanthomonas_oryzae	increased_virulence_(hypervirulence)	4530	Oryza	http://www.phi-base.org/searchFacet.htm?queryTerm=B2SI02
Cluster-8366.3656	B2SI02	PHI:1139	raxQ	347	Xanthomonas_oryzae	increased_virulence_(hypervirulence)	4530	Oryza	http://www.phi-base.org/searchFacet.htm?queryTerm=B2SI02
Cluster-8366.36561	P02829	PHI:463	HSP90	4932	Saccharomyces_cerevisiae	increased_virulence_(hypervirulence)	10090	Mus	http://www.phi-base.org/searchFacet.htm?queryTerm=P02829
Cluster-8366.3657	B2SI02	PHI:1139	raxQ	347	Xanthomonas_oryzae	increased_virulence_(hypervirulence)	4530	Oryza	http://www.phi-base.org/searchFacet.htm?queryTerm=B2SI02
Cluster-8366.36825	O93802	PHI:2312__PHI:2844	THR__BRM2	5530__5599	Metarhizium_anisopliae__Alternaria_alternata	increased_virulence_(hypervirulence)__unaffected_pathogenicity	23211	Pyrus	http://www.phi-base.org/searchFacet.htm?queryTerm=O93802
Cluster-8366.36921	B2SI02	PHI:1139	raxQ	347	Xanthomonas_oryzae	increased_virulence_(hypervirulence)	4530	Oryza	http://www.phi-base.org/searchFacet.htm?queryTerm=B2SI02
Cluster-8366.36926	B2SI02	PHI:1139	raxQ	347	Xanthomonas_oryzae	increased_virulence_(hypervirulence)	4530	Oryza	http://www.phi-base.org/searchFacet.htm?queryTerm=B2SI02
Cluster-8366.36999	Q59M00	PHI:8897	Ept1_(C7_02690C_A)	5476	Candida_albicans	increased_virulence_(hypervirulence)__reduced_virulence	9606	Homo	http://www.phi-base.org/searchFacet.htm?queryTerm=Q59M00
Cluster-8366.37171	B2SI02	PHI:1139	raxQ	347	Xanthomonas_oryzae	increased_virulence_(hypervirulence)	4530	Oryza	http://www.phi-base.org/searchFacet.htm?queryTerm=B2SI02
Cluster-8366.37172	B2SI02	PHI:1139	raxQ	347	Xanthomonas_oryzae	increased_virulence_(hypervirulence)	4530	Oryza	http://www.phi-base.org/searchFacet.htm?queryTerm=B2SI02
Cluster-8366.37270	A0A0R1BRS8	PHI:6090	katE	106654	Acinetobacter_nosocomialis	increased_virulence_(hypervirulence)	7137	Galleria	http://www.phi-base.org/searchFacet.htm?queryTerm=A0A0R1BRS8
Cluster-8366.37569	B4E8Q7	PHI:8826	bcal1635	95486	Burkholderia_cenocepacia	increased_virulence_(hypervirulence)	7137	Galleria	http://www.phi-base.org/searchFacet.htm?queryTerm=B4E8Q7
Cluster-8366.37575	Q59M00	PHI:8897	Ept1_(C7_02690C_A)	5476	Candida_albicans	increased_virulence_(hypervirulence)__reduced_virulence	9606	Homo	http://www.phi-base.org/searchFacet.htm?queryTerm=Q59M00
Cluster-8366.37778	G0T3B3	PHI:2401	CaRING1	339__317__272952	Xanthomonas_campestris__Pseudomonas_syringae__Hyaloperonospora_arabidopsidis	increased_virulence_(hypervirulence)__reduced_virulence	3702	Arabidopsis	http://www.phi-base.org/searchFacet.htm?queryTerm=G0T3B3
Cluster-8366.37917	L7N655	PHI:3630	PepN	1773	Mycobacterium_tuberculosis	increased_virulence_(hypervirulence)	10090	Mus	http://www.phi-base.org/searchFacet.htm?queryTerm=L7N655
Cluster-8366.37935	D0ZKI3	PHI:4694	bcsA	28901	Salmonella_enterica	increased_virulence_(hypervirulence)	10090	Mus	http://www.phi-base.org/searchFacet.htm?queryTerm=D0ZKI3
Cluster-8366.37936	D0ZKI3	PHI:4694	bcsA	28901	Salmonella_enterica	increased_virulence_(hypervirulence)	10090	Mus	http://www.phi-base.org/searchFacet.htm?queryTerm=D0ZKI3
Cluster-8366.37937	D0ZKI3	PHI:4694	bcsA	28901	Salmonella_enterica	increased_virulence_(hypervirulence)	10090	Mus	http://www.phi-base.org/searchFacet.htm?queryTerm=D0ZKI3
Cluster-8366.37938	D0ZKI3	PHI:4694	bcsA	28901	Salmonella_enterica	increased_virulence_(hypervirulence)	10090	Mus	http://www.phi-base.org/searchFacet.htm?queryTerm=D0ZKI3
Cluster-8366.37944	D0ZKI3	PHI:4694	bcsA	28901	Salmonella_enterica	increased_virulence_(hypervirulence)	10090	Mus	http://www.phi-base.org/searchFacet.htm?queryTerm=D0ZKI3
Cluster-8366.38168	O69730	PHI:3615	tcrX	1773	Mycobacterium_tuberculosis	increased_virulence_(hypervirulence)	10090	Mus	http://www.phi-base.org/searchFacet.htm?queryTerm=O69730
Cluster-8366.38171	O69730	PHI:3615	tcrX	1773	Mycobacterium_tuberculosis	increased_virulence_(hypervirulence)	10090	Mus	http://www.phi-base.org/searchFacet.htm?queryTerm=O69730
Cluster-8366.38177	O69730	PHI:3615	tcrX	1773	Mycobacterium_tuberculosis	increased_virulence_(hypervirulence)	10090	Mus	http://www.phi-base.org/searchFacet.htm?queryTerm=O69730
Cluster-8366.38179	O69730	PHI:3615	tcrX	1773	Mycobacterium_tuberculosis	increased_virulence_(hypervirulence)	10090	Mus	http://www.phi-base.org/searchFacet.htm?queryTerm=O69730
Cluster-8366.38834	B4E8Q7	PHI:8826	bcal1635	95486	Burkholderia_cenocepacia	increased_virulence_(hypervirulence)	7137	Galleria	http://www.phi-base.org/searchFacet.htm?queryTerm=B4E8Q7
Cluster-8366.38854	O93802	PHI:2312__PHI:2844	THR__BRM2	5530__5599	Metarhizium_anisopliae__Alternaria_alternata	increased_virulence_(hypervirulence)__unaffected_pathogenicity	23211	Pyrus	http://www.phi-base.org/searchFacet.htm?queryTerm=O93802
Cluster-8366.39300	A0QHC4	PHI:7990	LysX	1764	Mycobacterium_avium	increased_virulence_(hypervirulence)	9606	Homo	http://www.phi-base.org/searchFacet.htm?queryTerm=A0QHC4
Cluster-8366.39385	Q8Y448	PHI:5257	secY	1639	Listeria_monocytogenes	increased_virulence_(hypervirulence)	10090	Mus	http://www.phi-base.org/searchFacet.htm?queryTerm=Q8Y448
Cluster-8366.39614	P9WHE3	PHI:7583	Rv0652_(rplL)	1773	Mycobacterium_tuberculosis	increased_virulence_(hypervirulence)	9606	Homo	http://www.phi-base.org/searchFacet.htm?queryTerm=P9WHE3
Cluster-8366.39717	P02829	PHI:463	HSP90	4932	Saccharomyces_cerevisiae	increased_virulence_(hypervirulence)	10090	Mus	http://www.phi-base.org/searchFacet.htm?queryTerm=P02829
Cluster-8366.39718	P02829	PHI:463	HSP90	4932	Saccharomyces_cerevisiae	increased_virulence_(hypervirulence)	10090	Mus	http://www.phi-base.org/searchFacet.htm?queryTerm=P02829
Cluster-8366.39719	P02829	PHI:463	HSP90	4932	Saccharomyces_cerevisiae	increased_virulence_(hypervirulence)	10090	Mus	http://www.phi-base.org/searchFacet.htm?queryTerm=P02829
Cluster-8366.39812	A0A0J9WXI0	PHI:6959	gigX7	347	Xanthomonas_oryzae	increased_virulence_(hypervirulence)	4530	Oryza	http://www.phi-base.org/searchFacet.htm?queryTerm=A0A0J9WXI0
Cluster-8366.39832	Q8Y755	PHI:7619	Lmo1450	1639	Listeria_monocytogenes	increased_virulence_(hypervirulence)	9606	Homo	http://www.phi-base.org/searchFacet.htm?queryTerm=Q8Y755
Cluster-8366.39941	P0CM56	PHI:672	CAS1	5207	Cryptococcus_neoformans	increased_virulence_(hypervirulence)	10090	Mus	http://www.phi-base.org/searchFacet.htm?queryTerm=P0CM56
Cluster-8366.39984	E9B636	PHI:2490	MCA	5665	Leishmania_mexicana	increased_virulence_(hypervirulence)__reduced_virulence	10090	Mus	http://www.phi-base.org/searchFacet.htm?queryTerm=E9B636
Cluster-8366.39986	E9B636	PHI:2490	MCA	5665	Leishmania_mexicana	increased_virulence_(hypervirulence)__reduced_virulence	10090	Mus	http://www.phi-base.org/searchFacet.htm?queryTerm=E9B636
Cluster-8366.40086	Q9I7C1	PHI:3786	PA0005	287	Pseudomonas_aeruginosa	increased_virulence_(hypervirulence)	7067	Tenebrio	http://www.phi-base.org/searchFacet.htm?queryTerm=Q9I7C1
Cluster-8366.40087	Q9I7C1	PHI:3786	PA0005	287	Pseudomonas_aeruginosa	increased_virulence_(hypervirulence)	7067	Tenebrio	http://www.phi-base.org/searchFacet.htm?queryTerm=Q9I7C1
Cluster-8366.40088	Q9I7C1	PHI:3786	PA0005	287	Pseudomonas_aeruginosa	increased_virulence_(hypervirulence)	7067	Tenebrio	http://www.phi-base.org/searchFacet.htm?queryTerm=Q9I7C1
Cluster-8366.40168	Q3I4V7	PHI:674	Can2	5207	Cryptococcus_neoformans	increased_virulence_(hypervirulence)__unaffected_pathogenicity	10090	Mus	http://www.phi-base.org/searchFacet.htm?queryTerm=Q3I4V7
Cluster-8366.40337	A0A0U5BRC2	PHI:7866	Lon	346	Xanthomonas_citri	increased_virulence_(hypervirulence)__reduced_virulence__unaffected_pathogenicity	2711	Citrus	http://www.phi-base.org/searchFacet.htm?queryTerm=A0A0U5BRC2
Cluster-8366.40345	A0A0U5BRC2	PHI:7866	Lon	346	Xanthomonas_citri	increased_virulence_(hypervirulence)__reduced_virulence__unaffected_pathogenicity	2711	Citrus	http://www.phi-base.org/searchFacet.htm?queryTerm=A0A0U5BRC2
Cluster-8366.40346	A0A0U5BRC2	PHI:7866	Lon	346	Xanthomonas_citri	increased_virulence_(hypervirulence)__reduced_virulence__unaffected_pathogenicity	2711	Citrus	http://www.phi-base.org/searchFacet.htm?queryTerm=A0A0U5BRC2
Cluster-8366.40473	B2SI02	PHI:1139	raxQ	347	Xanthomonas_oryzae	increased_virulence_(hypervirulence)	4530	Oryza	http://www.phi-base.org/searchFacet.htm?queryTerm=B2SI02
Cluster-8366.40474	B2SI02	PHI:1139	raxQ	347	Xanthomonas_oryzae	increased_virulence_(hypervirulence)	4530	Oryza	http://www.phi-base.org/searchFacet.htm?queryTerm=B2SI02
Cluster-8366.40484	E9B636	PHI:2490	MCA	5665	Leishmania_mexicana	increased_virulence_(hypervirulence)__reduced_virulence	10090	Mus	http://www.phi-base.org/searchFacet.htm?queryTerm=E9B636
Cluster-8366.40620	A0A0R1BRS8	PHI:6090	katE	106654	Acinetobacter_nosocomialis	increased_virulence_(hypervirulence)	7137	Galleria	http://www.phi-base.org/searchFacet.htm?queryTerm=A0A0R1BRS8
Cluster-8366.40671	B2SI02	PHI:1139	raxQ	347	Xanthomonas_oryzae	increased_virulence_(hypervirulence)	4530	Oryza	http://www.phi-base.org/searchFacet.htm?queryTerm=B2SI02
Cluster-8366.40770	O93802	PHI:2312__PHI:2844	THR__BRM2	5530__5599	Metarhizium_anisopliae__Alternaria_alternata	increased_virulence_(hypervirulence)__unaffected_pathogenicity	23211	Pyrus	http://www.phi-base.org/searchFacet.htm?queryTerm=O93802
Cluster-8366.40963	B2SI02	PHI:1139	raxQ	347	Xanthomonas_oryzae	increased_virulence_(hypervirulence)	4530	Oryza	http://www.phi-base.org/searchFacet.htm?queryTerm=B2SI02
Cluster-8366.40964	B2SI02	PHI:1139	raxQ	347	Xanthomonas_oryzae	increased_virulence_(hypervirulence)	4530	Oryza	http://www.phi-base.org/searchFacet.htm?queryTerm=B2SI02
Cluster-8366.40965	B2SI02	PHI:1139	raxQ	347	Xanthomonas_oryzae	increased_virulence_(hypervirulence)	4530	Oryza	http://www.phi-base.org/searchFacet.htm?queryTerm=B2SI02
Cluster-8366.41064	B4E8Q7	PHI:8826	bcal1635	95486	Burkholderia_cenocepacia	increased_virulence_(hypervirulence)	7137	Galleria	http://www.phi-base.org/searchFacet.htm?queryTerm=B4E8Q7
Cluster-8366.41065	B4E8Q7	PHI:8826	bcal1635	95486	Burkholderia_cenocepacia	increased_virulence_(hypervirulence)	7137	Galleria	http://www.phi-base.org/searchFacet.htm?queryTerm=B4E8Q7
Cluster-8366.41066	B4E8Q7	PHI:8826	bcal1635	95486	Burkholderia_cenocepacia	increased_virulence_(hypervirulence)	7137	Galleria	http://www.phi-base.org/searchFacet.htm?queryTerm=B4E8Q7
Cluster-8366.41067	B4E8Q7	PHI:8826	bcal1635	95486	Burkholderia_cenocepacia	increased_virulence_(hypervirulence)	7137	Galleria	http://www.phi-base.org/searchFacet.htm?queryTerm=B4E8Q7
Cluster-8366.41141	A0A0J9WXI0	PHI:6959	gigX7	347	Xanthomonas_oryzae	increased_virulence_(hypervirulence)	4530	Oryza	http://www.phi-base.org/searchFacet.htm?queryTerm=A0A0J9WXI0
Cluster-8366.41142	A0A0J9WXI0	PHI:6959	gigX7	347	Xanthomonas_oryzae	increased_virulence_(hypervirulence)	4530	Oryza	http://www.phi-base.org/searchFacet.htm?queryTerm=A0A0J9WXI0
Cluster-8366.41144	A0A0J9WXI0	PHI:6959	gigX7	347	Xanthomonas_oryzae	increased_virulence_(hypervirulence)	4530	Oryza	http://www.phi-base.org/searchFacet.htm?queryTerm=A0A0J9WXI0
Cluster-8366.41156	P42375	PHI:3085	GroEL	837	Porphyromonas_gingivalis	increased_virulence_(hypervirulence)	10114	Rattus	http://www.phi-base.org/searchFacet.htm?queryTerm=P42375
Cluster-8366.41194	Q59M00	PHI:8897	Ept1_(C7_02690C_A)	5476	Candida_albicans	increased_virulence_(hypervirulence)__reduced_virulence	9606	Homo	http://www.phi-base.org/searchFacet.htm?queryTerm=Q59M00
Cluster-8366.41521	B4E8Q7	PHI:8826	bcal1635	95486	Burkholderia_cenocepacia	increased_virulence_(hypervirulence)	7137	Galleria	http://www.phi-base.org/searchFacet.htm?queryTerm=B4E8Q7
Cluster-8366.41550	F9WZ47	PHI:6548	Zt89160	1047171	Zymoseptoria_tritici	increased_virulence_(hypervirulence)	4565	Triticum	http://www.phi-base.org/searchFacet.htm?queryTerm=F9WZ47
Cluster-8366.41551	F9WZ47	PHI:6548	Zt89160	1047171	Zymoseptoria_tritici	increased_virulence_(hypervirulence)	4565	Triticum	http://www.phi-base.org/searchFacet.htm?queryTerm=F9WZ47
Cluster-8366.42012	P9WGN1	PHI:3619	kdpE	1773	Mycobacterium_tuberculosis	increased_virulence_(hypervirulence)	10090	Mus	http://www.phi-base.org/searchFacet.htm?queryTerm=P9WGN1
Cluster-8366.42053	P9WGN1	PHI:3619	kdpE	1773	Mycobacterium_tuberculosis	increased_virulence_(hypervirulence)	10090	Mus	http://www.phi-base.org/searchFacet.htm?queryTerm=P9WGN1
Cluster-8366.42099	Q9X4G0	PHI:5042	hmgA	287	Pseudomonas_aeruginosa	increased_virulence_(hypervirulence)__reduced_virulence	6239	Caenorhabditis	http://www.phi-base.org/searchFacet.htm?queryTerm=Q9X4G0
Cluster-8366.42145	B4E8Q7	PHI:8826	bcal1635	95486	Burkholderia_cenocepacia	increased_virulence_(hypervirulence)	7137	Galleria	http://www.phi-base.org/searchFacet.htm?queryTerm=B4E8Q7
Cluster-8366.42617	B2SI02	PHI:1139	raxQ	347	Xanthomonas_oryzae	increased_virulence_(hypervirulence)	4530	Oryza	http://www.phi-base.org/searchFacet.htm?queryTerm=B2SI02
Cluster-8366.42625	B3VA60	PHI:4198__PHI:4846	CovR__covR	1314	Streptococcus_pyogenes	increased_virulence_(hypervirulence)__reduced_virulence	9606	Homo	http://www.phi-base.org/searchFacet.htm?queryTerm=B3VA60
Cluster-8366.42876	D0ZKI3	PHI:4694	bcsA	28901	Salmonella_enterica	increased_virulence_(hypervirulence)	10090	Mus	http://www.phi-base.org/searchFacet.htm?queryTerm=D0ZKI3
Cluster-8366.43180	F9WZ47	PHI:6548	Zt89160	1047171	Zymoseptoria_tritici	increased_virulence_(hypervirulence)	4565	Triticum	http://www.phi-base.org/searchFacet.htm?queryTerm=F9WZ47
Cluster-8366.43343	Q99Z66	PHI:8022	ptsI	1314	Streptococcus_pyogenes	increased_virulence_(hypervirulence)	10090	Mus	http://www.phi-base.org/searchFacet.htm?queryTerm=Q99Z66
Cluster-8366.43344	Q99Z66	PHI:8022	ptsI	1314	Streptococcus_pyogenes	increased_virulence_(hypervirulence)	10090	Mus	http://www.phi-base.org/searchFacet.htm?queryTerm=Q99Z66
Cluster-8366.43435	Q9X4G0	PHI:5042	hmgA	287	Pseudomonas_aeruginosa	increased_virulence_(hypervirulence)__reduced_virulence	6239	Caenorhabditis	http://www.phi-base.org/searchFacet.htm?queryTerm=Q9X4G0
Cluster-8366.43507	A0A0J9WXI0	PHI:6959	gigX7	347	Xanthomonas_oryzae	increased_virulence_(hypervirulence)	4530	Oryza	http://www.phi-base.org/searchFacet.htm?queryTerm=A0A0J9WXI0
Cluster-8366.43609	P9WGN1	PHI:3619	kdpE	1773	Mycobacterium_tuberculosis	increased_virulence_(hypervirulence)	10090	Mus	http://www.phi-base.org/searchFacet.htm?queryTerm=P9WGN1
Cluster-8366.43611	P9WGN1	PHI:3619	kdpE	1773	Mycobacterium_tuberculosis	increased_virulence_(hypervirulence)	10090	Mus	http://www.phi-base.org/searchFacet.htm?queryTerm=P9WGN1
Cluster-8366.43615	P9WGN1	PHI:3619	kdpE	1773	Mycobacterium_tuberculosis	increased_virulence_(hypervirulence)	10090	Mus	http://www.phi-base.org/searchFacet.htm?queryTerm=P9WGN1
Cluster-8366.43635	G0T3B3	PHI:2401	CaRING1	339__317__272952	Xanthomonas_campestris__Pseudomonas_syringae__Hyaloperonospora_arabidopsidis	increased_virulence_(hypervirulence)__reduced_virulence	3702	Arabidopsis	http://www.phi-base.org/searchFacet.htm?queryTerm=G0T3B3
Cluster-8366.43734	B4E8Q7	PHI:8826	bcal1635	95486	Burkholderia_cenocepacia	increased_virulence_(hypervirulence)	7137	Galleria	http://www.phi-base.org/searchFacet.htm?queryTerm=B4E8Q7
Cluster-8366.43743	G1XU04	PHI:5276	AOL_s00215g283	13349	Arthrobotrys_oligospora	increased_virulence_(hypervirulence)	6239	Caenorhabditis	http://www.phi-base.org/searchFacet.htm?queryTerm=G1XU04
Cluster-8366.43750	G0T3B3	PHI:2401	CaRING1	339__317__272952	Xanthomonas_campestris__Pseudomonas_syringae__Hyaloperonospora_arabidopsidis	increased_virulence_(hypervirulence)__reduced_virulence	3702	Arabidopsis	http://www.phi-base.org/searchFacet.htm?queryTerm=G0T3B3
Cluster-8366.43808	E9B636	PHI:2490	MCA	5665	Leishmania_mexicana	increased_virulence_(hypervirulence)__reduced_virulence	10090	Mus	http://www.phi-base.org/searchFacet.htm?queryTerm=E9B636
Cluster-8366.43924	O52658	PHI:8556	Acp1_(PA1869)	287	Pseudomonas_aeruginosa	increased_virulence_(hypervirulence)	10090	Mus	http://www.phi-base.org/searchFacet.htm?queryTerm=O52658
Cluster-8366.44096	P0CM56	PHI:672	CAS1	5207	Cryptococcus_neoformans	increased_virulence_(hypervirulence)	10090	Mus	http://www.phi-base.org/searchFacet.htm?queryTerm=P0CM56
Cluster-8366.44186	B4E8Q7	PHI:8826	bcal1635	95486	Burkholderia_cenocepacia	increased_virulence_(hypervirulence)	7137	Galleria	http://www.phi-base.org/searchFacet.htm?queryTerm=B4E8Q7
Cluster-8366.44250	A0A0R1BRS8	PHI:6090	katE	106654	Acinetobacter_nosocomialis	increased_virulence_(hypervirulence)	7137	Galleria	http://www.phi-base.org/searchFacet.htm?queryTerm=A0A0R1BRS8
Cluster-8366.44251	A0A0R1BRS8	PHI:6090	katE	106654	Acinetobacter_nosocomialis	increased_virulence_(hypervirulence)	7137	Galleria	http://www.phi-base.org/searchFacet.htm?queryTerm=A0A0R1BRS8
Cluster-8366.44255	A0A0R1BRS8	PHI:6090	katE	106654	Acinetobacter_nosocomialis	increased_virulence_(hypervirulence)	7137	Galleria	http://www.phi-base.org/searchFacet.htm?queryTerm=A0A0R1BRS8
Cluster-8366.44390	E9B636	PHI:2490	MCA	5665	Leishmania_mexicana	increased_virulence_(hypervirulence)__reduced_virulence	10090	Mus	http://www.phi-base.org/searchFacet.htm?queryTerm=E9B636
Cluster-8366.44419	Q99Z66	PHI:8022	ptsI	1314	Streptococcus_pyogenes	increased_virulence_(hypervirulence)	10090	Mus	http://www.phi-base.org/searchFacet.htm?queryTerm=Q99Z66
Cluster-8366.44431	Q9X4G0	PHI:5042	hmgA	287	Pseudomonas_aeruginosa	increased_virulence_(hypervirulence)__reduced_virulence	6239	Caenorhabditis	http://www.phi-base.org/searchFacet.htm?queryTerm=Q9X4G0
Cluster-8366.44432	Q9X4G0	PHI:5042	hmgA	287	Pseudomonas_aeruginosa	increased_virulence_(hypervirulence)__reduced_virulence	6239	Caenorhabditis	http://www.phi-base.org/searchFacet.htm?queryTerm=Q9X4G0
Cluster-8366.44460	Q9X4G0	PHI:5042	hmgA	287	Pseudomonas_aeruginosa	increased_virulence_(hypervirulence)__reduced_virulence	6239	Caenorhabditis	http://www.phi-base.org/searchFacet.htm?queryTerm=Q9X4G0
Cluster-8366.44461	Q9X4G0	PHI:5042	hmgA	287	Pseudomonas_aeruginosa	increased_virulence_(hypervirulence)__reduced_virulence	6239	Caenorhabditis	http://www.phi-base.org/searchFacet.htm?queryTerm=Q9X4G0
Cluster-8366.44462	Q9X4G0	PHI:5042	hmgA	287	Pseudomonas_aeruginosa	increased_virulence_(hypervirulence)__reduced_virulence	6239	Caenorhabditis	http://www.phi-base.org/searchFacet.htm?queryTerm=Q9X4G0
Cluster-8366.44463	Q9X4G0	PHI:5042	hmgA	287	Pseudomonas_aeruginosa	increased_virulence_(hypervirulence)__reduced_virulence	6239	Caenorhabditis	http://www.phi-base.org/searchFacet.htm?queryTerm=Q9X4G0
Cluster-8366.44464	Q9X4G0	PHI:5042	hmgA	287	Pseudomonas_aeruginosa	increased_virulence_(hypervirulence)__reduced_virulence	6239	Caenorhabditis	http://www.phi-base.org/searchFacet.htm?queryTerm=Q9X4G0
Cluster-8366.44465	Q9X4G0	PHI:5042	hmgA	287	Pseudomonas_aeruginosa	increased_virulence_(hypervirulence)__reduced_virulence	6239	Caenorhabditis	http://www.phi-base.org/searchFacet.htm?queryTerm=Q9X4G0
Cluster-8366.44466	Q9X4G0	PHI:5042	hmgA	287	Pseudomonas_aeruginosa	increased_virulence_(hypervirulence)__reduced_virulence	6239	Caenorhabditis	http://www.phi-base.org/searchFacet.htm?queryTerm=Q9X4G0
Cluster-8366.44467	Q9X4G0	PHI:5042	hmgA	287	Pseudomonas_aeruginosa	increased_virulence_(hypervirulence)__reduced_virulence	6239	Caenorhabditis	http://www.phi-base.org/searchFacet.htm?queryTerm=Q9X4G0
Cluster-8366.44469	Q9X4G0	PHI:5042	hmgA	287	Pseudomonas_aeruginosa	increased_virulence_(hypervirulence)__reduced_virulence	6239	Caenorhabditis	http://www.phi-base.org/searchFacet.htm?queryTerm=Q9X4G0
Cluster-8366.44470	Q9X4G0	PHI:5042	hmgA	287	Pseudomonas_aeruginosa	increased_virulence_(hypervirulence)__reduced_virulence	6239	Caenorhabditis	http://www.phi-base.org/searchFacet.htm?queryTerm=Q9X4G0
Cluster-8366.44475	Q9X4G0	PHI:5042	hmgA	287	Pseudomonas_aeruginosa	increased_virulence_(hypervirulence)__reduced_virulence	6239	Caenorhabditis	http://www.phi-base.org/searchFacet.htm?queryTerm=Q9X4G0
Cluster-8366.44476	Q9X4G0	PHI:5042	hmgA	287	Pseudomonas_aeruginosa	increased_virulence_(hypervirulence)__reduced_virulence	6239	Caenorhabditis	http://www.phi-base.org/searchFacet.htm?queryTerm=Q9X4G0
Cluster-8366.44770	Q59636	PHI:6438	Ndk	287	Pseudomonas_aeruginosa	increased_virulence_(hypervirulence)	10090	Mus	http://www.phi-base.org/searchFacet.htm?queryTerm=Q59636
Cluster-8366.44840	B2SI02	PHI:1139	raxQ	347	Xanthomonas_oryzae	increased_virulence_(hypervirulence)	4530	Oryza	http://www.phi-base.org/searchFacet.htm?queryTerm=B2SI02
Cluster-8366.45084	B2SI02	PHI:1139	raxQ	347	Xanthomonas_oryzae	increased_virulence_(hypervirulence)	4530	Oryza	http://www.phi-base.org/searchFacet.htm?queryTerm=B2SI02
Cluster-8366.45101	L7N655	PHI:3630	PepN	1773	Mycobacterium_tuberculosis	increased_virulence_(hypervirulence)	10090	Mus	http://www.phi-base.org/searchFacet.htm?queryTerm=L7N655
Cluster-8366.45102	L7N655	PHI:3630	PepN	1773	Mycobacterium_tuberculosis	increased_virulence_(hypervirulence)	10090	Mus	http://www.phi-base.org/searchFacet.htm?queryTerm=L7N655
Cluster-8366.45103	L7N655	PHI:3630	PepN	1773	Mycobacterium_tuberculosis	increased_virulence_(hypervirulence)	10090	Mus	http://www.phi-base.org/searchFacet.htm?queryTerm=L7N655
Cluster-8366.45138	Q99Z66	PHI:8022	ptsI	1314	Streptococcus_pyogenes	increased_virulence_(hypervirulence)	10090	Mus	http://www.phi-base.org/searchFacet.htm?queryTerm=Q99Z66
Cluster-8366.45198	Q99Z66	PHI:8022	ptsI	1314	Streptococcus_pyogenes	increased_virulence_(hypervirulence)	10090	Mus	http://www.phi-base.org/searchFacet.htm?queryTerm=Q99Z66
Cluster-8366.45276	E9B636	PHI:2490	MCA	5665	Leishmania_mexicana	increased_virulence_(hypervirulence)__reduced_virulence	10090	Mus	http://www.phi-base.org/searchFacet.htm?queryTerm=E9B636
Cluster-8366.45333	Q99Z66	PHI:8022	ptsI	1314	Streptococcus_pyogenes	increased_virulence_(hypervirulence)	10090	Mus	http://www.phi-base.org/searchFacet.htm?queryTerm=Q99Z66
Cluster-8366.45335	Q99Z66	PHI:8022	ptsI	1314	Streptococcus_pyogenes	increased_virulence_(hypervirulence)	10090	Mus	http://www.phi-base.org/searchFacet.htm?queryTerm=Q99Z66
Cluster-8366.45337	Q99Z66	PHI:8022	ptsI	1314	Streptococcus_pyogenes	increased_virulence_(hypervirulence)	10090	Mus	http://www.phi-base.org/searchFacet.htm?queryTerm=Q99Z66
Cluster-8366.45374	B3VA60	PHI:4198__PHI:4846	CovR__covR	1314	Streptococcus_pyogenes	increased_virulence_(hypervirulence)__reduced_virulence	9606	Homo	http://www.phi-base.org/searchFacet.htm?queryTerm=B3VA60
Cluster-8366.45400	P9WMK1	PHI:4496	hspX	1773	Mycobacterium_tuberculosis	increased_virulence_(hypervirulence)	10090	Mus	http://www.phi-base.org/searchFacet.htm?queryTerm=P9WMK1
Cluster-8366.45446	B2SI02	PHI:1139	raxQ	347	Xanthomonas_oryzae	increased_virulence_(hypervirulence)	4530	Oryza	http://www.phi-base.org/searchFacet.htm?queryTerm=B2SI02
Cluster-8366.45483	A0A0R1BRS8	PHI:6090	katE	106654	Acinetobacter_nosocomialis	increased_virulence_(hypervirulence)	7137	Galleria	http://www.phi-base.org/searchFacet.htm?queryTerm=A0A0R1BRS8
Cluster-8366.45531	B2SI02	PHI:1139	raxQ	347	Xanthomonas_oryzae	increased_virulence_(hypervirulence)	4530	Oryza	http://www.phi-base.org/searchFacet.htm?queryTerm=B2SI02
Cluster-8366.45533	L7N655	PHI:3630	PepN	1773	Mycobacterium_tuberculosis	increased_virulence_(hypervirulence)	10090	Mus	http://www.phi-base.org/searchFacet.htm?queryTerm=L7N655
Cluster-8366.45544	Q99Z66	PHI:8022	ptsI	1314	Streptococcus_pyogenes	increased_virulence_(hypervirulence)	10090	Mus	http://www.phi-base.org/searchFacet.htm?queryTerm=Q99Z66
Cluster-8366.45561	Q59M00	PHI:8897	Ept1_(C7_02690C_A)	5476	Candida_albicans	increased_virulence_(hypervirulence)__reduced_virulence	9606	Homo	http://www.phi-base.org/searchFacet.htm?queryTerm=Q59M00
Cluster-8366.45623	L7N655	PHI:3630	PepN	1773	Mycobacterium_tuberculosis	increased_virulence_(hypervirulence)	10090	Mus	http://www.phi-base.org/searchFacet.htm?queryTerm=L7N655
Cluster-8366.45661	Q9X4P2	PHI:7474	PA0336_(RppH)	287	Pseudomonas_aeruginosa	increased_virulence_(hypervirulence)	6239	Caenorhabditis	http://www.phi-base.org/searchFacet.htm?queryTerm=Q9X4P2
Cluster-8366.45759	Q59M00	PHI:8897	Ept1_(C7_02690C_A)	5476	Candida_albicans	increased_virulence_(hypervirulence)__reduced_virulence	9606	Homo	http://www.phi-base.org/searchFacet.htm?queryTerm=Q59M00
Cluster-8366.45767	Q99Z66	PHI:8022	ptsI	1314	Streptococcus_pyogenes	increased_virulence_(hypervirulence)	10090	Mus	http://www.phi-base.org/searchFacet.htm?queryTerm=Q99Z66
Cluster-8366.45828	A0A0J9WXI0	PHI:6959	gigX7	347	Xanthomonas_oryzae	increased_virulence_(hypervirulence)	4530	Oryza	http://www.phi-base.org/searchFacet.htm?queryTerm=A0A0J9WXI0
Cluster-8366.45829	A0A0J9WXI0	PHI:6959	gigX7	347	Xanthomonas_oryzae	increased_virulence_(hypervirulence)	4530	Oryza	http://www.phi-base.org/searchFacet.htm?queryTerm=A0A0J9WXI0
Cluster-8366.45956	P42375	PHI:3085	GroEL	837	Porphyromonas_gingivalis	increased_virulence_(hypervirulence)	10114	Rattus	http://www.phi-base.org/searchFacet.htm?queryTerm=P42375
Cluster-8366.46094	E9B636	PHI:2490	MCA	5665	Leishmania_mexicana	increased_virulence_(hypervirulence)__reduced_virulence	10090	Mus	http://www.phi-base.org/searchFacet.htm?queryTerm=E9B636
Cluster-8366.46214	A0A0R1BRS8	PHI:6090	katE	106654	Acinetobacter_nosocomialis	increased_virulence_(hypervirulence)	7137	Galleria	http://www.phi-base.org/searchFacet.htm?queryTerm=A0A0R1BRS8
Cluster-8366.46240	O93802	PHI:2312__PHI:2844	THR__BRM2	5530__5599	Metarhizium_anisopliae__Alternaria_alternata	increased_virulence_(hypervirulence)__unaffected_pathogenicity	23211	Pyrus	http://www.phi-base.org/searchFacet.htm?queryTerm=O93802
Cluster-8366.46266	O93802	PHI:2312__PHI:2844	THR__BRM2	5530__5599	Metarhizium_anisopliae__Alternaria_alternata	increased_virulence_(hypervirulence)__unaffected_pathogenicity	23211	Pyrus	http://www.phi-base.org/searchFacet.htm?queryTerm=O93802
Cluster-8366.46378	Q59636	PHI:6438	Ndk	287	Pseudomonas_aeruginosa	increased_virulence_(hypervirulence)	10090	Mus	http://www.phi-base.org/searchFacet.htm?queryTerm=Q59636
Cluster-8366.46563	B2SRG1	PHI:1141	raxB	347	Xanthomonas_oryzae	increased_virulence_(hypervirulence)	4530	Oryza	http://www.phi-base.org/searchFacet.htm?queryTerm=B2SRG1
Cluster-8366.46618	A0A0R1BRS8	PHI:6090	katE	106654	Acinetobacter_nosocomialis	increased_virulence_(hypervirulence)	7137	Galleria	http://www.phi-base.org/searchFacet.htm?queryTerm=A0A0R1BRS8
Cluster-8366.46620	A0A0R1BRS8	PHI:6090	katE	106654	Acinetobacter_nosocomialis	increased_virulence_(hypervirulence)	7137	Galleria	http://www.phi-base.org/searchFacet.htm?queryTerm=A0A0R1BRS8
Cluster-8366.46622	A0A0R1BRS8	PHI:6090	katE	106654	Acinetobacter_nosocomialis	increased_virulence_(hypervirulence)	7137	Galleria	http://www.phi-base.org/searchFacet.htm?queryTerm=A0A0R1BRS8
Cluster-8366.46637	B2SI02	PHI:1139	raxQ	347	Xanthomonas_oryzae	increased_virulence_(hypervirulence)	4530	Oryza	http://www.phi-base.org/searchFacet.htm?queryTerm=B2SI02
Cluster-8366.46650	O69730	PHI:3615	tcrX	1773	Mycobacterium_tuberculosis	increased_virulence_(hypervirulence)	10090	Mus	http://www.phi-base.org/searchFacet.htm?queryTerm=O69730
Cluster-8366.46708	P42375	PHI:3085	GroEL	837	Porphyromonas_gingivalis	increased_virulence_(hypervirulence)	10114	Rattus	http://www.phi-base.org/searchFacet.htm?queryTerm=P42375
Cluster-8366.46711	P42375	PHI:3085	GroEL	837	Porphyromonas_gingivalis	increased_virulence_(hypervirulence)	10114	Rattus	http://www.phi-base.org/searchFacet.htm?queryTerm=P42375
Cluster-8366.46902	Q99Z66	PHI:8022	ptsI	1314	Streptococcus_pyogenes	increased_virulence_(hypervirulence)	10090	Mus	http://www.phi-base.org/searchFacet.htm?queryTerm=Q99Z66
Cluster-8366.47005	B2SI02	PHI:1139	raxQ	347	Xanthomonas_oryzae	increased_virulence_(hypervirulence)	4530	Oryza	http://www.phi-base.org/searchFacet.htm?queryTerm=B2SI02
Cluster-8366.47253	P02829	PHI:463	HSP90	4932	Saccharomyces_cerevisiae	increased_virulence_(hypervirulence)	10090	Mus	http://www.phi-base.org/searchFacet.htm?queryTerm=P02829
Cluster-8366.47359	B4E8Q7	PHI:8826	bcal1635	95486	Burkholderia_cenocepacia	increased_virulence_(hypervirulence)	7137	Galleria	http://www.phi-base.org/searchFacet.htm?queryTerm=B4E8Q7
Cluster-8366.47360	B4E8Q7	PHI:8826	bcal1635	95486	Burkholderia_cenocepacia	increased_virulence_(hypervirulence)	7137	Galleria	http://www.phi-base.org/searchFacet.htm?queryTerm=B4E8Q7
Cluster-8366.47400	G0T3B3	PHI:2401	CaRING1	339__317__272952	Xanthomonas_campestris__Pseudomonas_syringae__Hyaloperonospora_arabidopsidis	increased_virulence_(hypervirulence)__reduced_virulence	3702	Arabidopsis	http://www.phi-base.org/searchFacet.htm?queryTerm=G0T3B3
Cluster-8366.47401	G0T3B3	PHI:2401	CaRING1	339__317__272952	Xanthomonas_campestris__Pseudomonas_syringae__Hyaloperonospora_arabidopsidis	increased_virulence_(hypervirulence)__reduced_virulence	3702	Arabidopsis	http://www.phi-base.org/searchFacet.htm?queryTerm=G0T3B3
Cluster-8366.47540	B2SI02	PHI:1139	raxQ	347	Xanthomonas_oryzae	increased_virulence_(hypervirulence)	4530	Oryza	http://www.phi-base.org/searchFacet.htm?queryTerm=B2SI02
Cluster-8366.47583	L7N655	PHI:3630	PepN	1773	Mycobacterium_tuberculosis	increased_virulence_(hypervirulence)	10090	Mus	http://www.phi-base.org/searchFacet.htm?queryTerm=L7N655
Cluster-8366.47584	L7N655	PHI:3630	PepN	1773	Mycobacterium_tuberculosis	increased_virulence_(hypervirulence)	10090	Mus	http://www.phi-base.org/searchFacet.htm?queryTerm=L7N655
Cluster-8366.47695	A0A0R1BRS8	PHI:6090	katE	106654	Acinetobacter_nosocomialis	increased_virulence_(hypervirulence)	7137	Galleria	http://www.phi-base.org/searchFacet.htm?queryTerm=A0A0R1BRS8
Cluster-8366.47698	A0A0R1BRS8	PHI:6090	katE	106654	Acinetobacter_nosocomialis	increased_virulence_(hypervirulence)	7137	Galleria	http://www.phi-base.org/searchFacet.htm?queryTerm=A0A0R1BRS8
Cluster-8366.47780	Q99Z66	PHI:8022	ptsI	1314	Streptococcus_pyogenes	increased_virulence_(hypervirulence)	10090	Mus	http://www.phi-base.org/searchFacet.htm?queryTerm=Q99Z66
Cluster-8366.47871	B2SI02	PHI:1139	raxQ	347	Xanthomonas_oryzae	increased_virulence_(hypervirulence)	4530	Oryza	http://www.phi-base.org/searchFacet.htm?queryTerm=B2SI02
Cluster-8366.47913	A0A0D2X9S0	PHI:7684	ntr1	5507	Fusarium_oxysporum	increased_virulence_(hypervirulence)	4081	Solanum	http://www.phi-base.org/searchFacet.htm?queryTerm=A0A0D2X9S0
Cluster-8366.48009	Q9X4G0	PHI:5042	hmgA	287	Pseudomonas_aeruginosa	increased_virulence_(hypervirulence)__reduced_virulence	6239	Caenorhabditis	http://www.phi-base.org/searchFacet.htm?queryTerm=Q9X4G0
Cluster-8366.48066	Q99Z66	PHI:8022	ptsI	1314	Streptococcus_pyogenes	increased_virulence_(hypervirulence)	10090	Mus	http://www.phi-base.org/searchFacet.htm?queryTerm=Q99Z66
Cluster-8366.48155	Q59636	PHI:6438	Ndk	287	Pseudomonas_aeruginosa	increased_virulence_(hypervirulence)	10090	Mus	http://www.phi-base.org/searchFacet.htm?queryTerm=Q59636
Cluster-8366.4820	Q5KEF4	PHI:4575	NTH2	5207	Cryptococcus_neoformans	increased_virulence_(hypervirulence)	10090	Mus	http://www.phi-base.org/searchFacet.htm?queryTerm=Q5KEF4
Cluster-8366.48357	B2SI02	PHI:1139	raxQ	347	Xanthomonas_oryzae	increased_virulence_(hypervirulence)	4530	Oryza	http://www.phi-base.org/searchFacet.htm?queryTerm=B2SI02
Cluster-8366.48358	B2SI02	PHI:1139	raxQ	347	Xanthomonas_oryzae	increased_virulence_(hypervirulence)	4530	Oryza	http://www.phi-base.org/searchFacet.htm?queryTerm=B2SI02
Cluster-8366.48419	P42375	PHI:3085	GroEL	837	Porphyromonas_gingivalis	increased_virulence_(hypervirulence)	10114	Rattus	http://www.phi-base.org/searchFacet.htm?queryTerm=P42375
Cluster-8366.48514	O69730	PHI:3615	tcrX	1773	Mycobacterium_tuberculosis	increased_virulence_(hypervirulence)	10090	Mus	http://www.phi-base.org/searchFacet.htm?queryTerm=O69730
Cluster-8366.48861	A0A0R1BRS8	PHI:6090	katE	106654	Acinetobacter_nosocomialis	increased_virulence_(hypervirulence)	7137	Galleria	http://www.phi-base.org/searchFacet.htm?queryTerm=A0A0R1BRS8
Cluster-8366.48862	A0A0R1BRS8	PHI:6090	katE	106654	Acinetobacter_nosocomialis	increased_virulence_(hypervirulence)	7137	Galleria	http://www.phi-base.org/searchFacet.htm?queryTerm=A0A0R1BRS8
Cluster-8366.48863	A0A0R1BRS8	PHI:6090	katE	106654	Acinetobacter_nosocomialis	increased_virulence_(hypervirulence)	7137	Galleria	http://www.phi-base.org/searchFacet.htm?queryTerm=A0A0R1BRS8
Cluster-8366.48883	B4E8Q7	PHI:8826	bcal1635	95486	Burkholderia_cenocepacia	increased_virulence_(hypervirulence)	7137	Galleria	http://www.phi-base.org/searchFacet.htm?queryTerm=B4E8Q7
Cluster-8366.49103	B3VA60	PHI:4198__PHI:4846	CovR__covR	1314	Streptococcus_pyogenes	increased_virulence_(hypervirulence)__reduced_virulence	9606	Homo	http://www.phi-base.org/searchFacet.htm?queryTerm=B3VA60
Cluster-8366.49105	B3VA60	PHI:4198__PHI:4846	CovR__covR	1314	Streptococcus_pyogenes	increased_virulence_(hypervirulence)__reduced_virulence	9606	Homo	http://www.phi-base.org/searchFacet.htm?queryTerm=B3VA60
Cluster-8366.49106	B3VA60	PHI:4198__PHI:4846	CovR__covR	1314	Streptococcus_pyogenes	increased_virulence_(hypervirulence)__reduced_virulence	9606	Homo	http://www.phi-base.org/searchFacet.htm?queryTerm=B3VA60
Cluster-8366.49107	B3VA60	PHI:4198__PHI:4846	CovR__covR	1314	Streptococcus_pyogenes	increased_virulence_(hypervirulence)__reduced_virulence	9606	Homo	http://www.phi-base.org/searchFacet.htm?queryTerm=B3VA60
Cluster-8366.49108	B3VA60	PHI:4198__PHI:4846	CovR__covR	1314	Streptococcus_pyogenes	increased_virulence_(hypervirulence)__reduced_virulence	9606	Homo	http://www.phi-base.org/searchFacet.htm?queryTerm=B3VA60
Cluster-8366.49109	B3VA60	PHI:4198__PHI:4846	CovR__covR	1314	Streptococcus_pyogenes	increased_virulence_(hypervirulence)__reduced_virulence	9606	Homo	http://www.phi-base.org/searchFacet.htm?queryTerm=B3VA60
Cluster-8366.49202	Q87C95	PHI:3660	BfeA_(PD_1198)	2371	Xylella_fastidiosa	increased_virulence_(hypervirulence)	29760	Vitis	http://www.phi-base.org/searchFacet.htm?queryTerm=Q87C95
Cluster-8366.4953	Q59636	PHI:6438	Ndk	287	Pseudomonas_aeruginosa	increased_virulence_(hypervirulence)	10090	Mus	http://www.phi-base.org/searchFacet.htm?queryTerm=Q59636
Cluster-8366.49662	A0A0R1BRS8	PHI:6090	katE	106654	Acinetobacter_nosocomialis	increased_virulence_(hypervirulence)	7137	Galleria	http://www.phi-base.org/searchFacet.htm?queryTerm=A0A0R1BRS8
Cluster-8366.49668	B4E8Q7	PHI:8826	bcal1635	95486	Burkholderia_cenocepacia	increased_virulence_(hypervirulence)	7137	Galleria	http://www.phi-base.org/searchFacet.htm?queryTerm=B4E8Q7
Cluster-8366.49670	B4E8Q7	PHI:8826	bcal1635	95486	Burkholderia_cenocepacia	increased_virulence_(hypervirulence)	7137	Galleria	http://www.phi-base.org/searchFacet.htm?queryTerm=B4E8Q7
Cluster-8366.4981	Q4WQ36	PHI:6751	Fbx23	746128	Aspergillus_fumigatus	increased_virulence_(hypervirulence)	10090	Mus	http://www.phi-base.org/searchFacet.htm?queryTerm=Q4WQ36
Cluster-8366.49842	Q9X4P2	PHI:7474	PA0336_(RppH)	287	Pseudomonas_aeruginosa	increased_virulence_(hypervirulence)	6239	Caenorhabditis	http://www.phi-base.org/searchFacet.htm?queryTerm=Q9X4P2
Cluster-8366.49843	Q9X4P2	PHI:7474	PA0336_(RppH)	287	Pseudomonas_aeruginosa	increased_virulence_(hypervirulence)	6239	Caenorhabditis	http://www.phi-base.org/searchFacet.htm?queryTerm=Q9X4P2
Cluster-8366.50108	E9B636	PHI:2490	MCA	5665	Leishmania_mexicana	increased_virulence_(hypervirulence)__reduced_virulence	10090	Mus	http://www.phi-base.org/searchFacet.htm?queryTerm=E9B636
Cluster-8366.50415	L7N655	PHI:3630	PepN	1773	Mycobacterium_tuberculosis	increased_virulence_(hypervirulence)	10090	Mus	http://www.phi-base.org/searchFacet.htm?queryTerm=L7N655
Cluster-8366.51121	A0A0R1BRS8	PHI:6090	katE	106654	Acinetobacter_nosocomialis	increased_virulence_(hypervirulence)	7137	Galleria	http://www.phi-base.org/searchFacet.htm?queryTerm=A0A0R1BRS8
Cluster-8366.51263	P42375	PHI:3085	GroEL	837	Porphyromonas_gingivalis	increased_virulence_(hypervirulence)	10114	Rattus	http://www.phi-base.org/searchFacet.htm?queryTerm=P42375
Cluster-8366.519	A0QHC4	PHI:7990	LysX	1764	Mycobacterium_avium	increased_virulence_(hypervirulence)	9606	Homo	http://www.phi-base.org/searchFacet.htm?queryTerm=A0QHC4
Cluster-8366.52042	L7N655	PHI:3630	PepN	1773	Mycobacterium_tuberculosis	increased_virulence_(hypervirulence)	10090	Mus	http://www.phi-base.org/searchFacet.htm?queryTerm=L7N655
Cluster-8366.52187	Q9HFV9	PHI:372	PKR1	5207	Cryptococcus_neoformans	increased_virulence_(hypervirulence)	7227	Drosophila	http://www.phi-base.org/searchFacet.htm?queryTerm=Q9HFV9
Cluster-8366.52199	Q9HFV9	PHI:372	PKR1	5207	Cryptococcus_neoformans	increased_virulence_(hypervirulence)	7227	Drosophila	http://www.phi-base.org/searchFacet.htm?queryTerm=Q9HFV9
Cluster-8366.52326	B2SI02	PHI:1139	raxQ	347	Xanthomonas_oryzae	increased_virulence_(hypervirulence)	4530	Oryza	http://www.phi-base.org/searchFacet.htm?queryTerm=B2SI02
Cluster-8366.52385	L7N655	PHI:3630	PepN	1773	Mycobacterium_tuberculosis	increased_virulence_(hypervirulence)	10090	Mus	http://www.phi-base.org/searchFacet.htm?queryTerm=L7N655
Cluster-8366.52406	E9B636	PHI:2490	MCA	5665	Leishmania_mexicana	increased_virulence_(hypervirulence)__reduced_virulence	10090	Mus	http://www.phi-base.org/searchFacet.htm?queryTerm=E9B636
Cluster-8366.52510	B4E8Q7	PHI:8826	bcal1635	95486	Burkholderia_cenocepacia	increased_virulence_(hypervirulence)	7137	Galleria	http://www.phi-base.org/searchFacet.htm?queryTerm=B4E8Q7
Cluster-8366.52511	B4E8Q7	PHI:8826	bcal1635	95486	Burkholderia_cenocepacia	increased_virulence_(hypervirulence)	7137	Galleria	http://www.phi-base.org/searchFacet.htm?queryTerm=B4E8Q7
Cluster-8366.52513	Q6D5N3	PHI:7690	ECA2008	29471	Pectobacterium_atrosepticum	increased_virulence_(hypervirulence)	4113	Solanum	http://www.phi-base.org/searchFacet.htm?queryTerm=Q6D5N3
Cluster-8366.52515	B4E8Q7	PHI:8826	bcal1635	95486	Burkholderia_cenocepacia	increased_virulence_(hypervirulence)	7137	Galleria	http://www.phi-base.org/searchFacet.htm?queryTerm=B4E8Q7
Cluster-8366.52591	E9B636	PHI:2490	MCA	5665	Leishmania_mexicana	increased_virulence_(hypervirulence)__reduced_virulence	10090	Mus	http://www.phi-base.org/searchFacet.htm?queryTerm=E9B636
Cluster-8366.52655	E9B636	PHI:2490	MCA	5665	Leishmania_mexicana	increased_virulence_(hypervirulence)__reduced_virulence	10090	Mus	http://www.phi-base.org/searchFacet.htm?queryTerm=E9B636
Cluster-8366.52730	D0ZKI3	PHI:4694	bcsA	28901	Salmonella_enterica	increased_virulence_(hypervirulence)	10090	Mus	http://www.phi-base.org/searchFacet.htm?queryTerm=D0ZKI3
Cluster-8366.52733	D0ZKI3	PHI:4694	bcsA	28901	Salmonella_enterica	increased_virulence_(hypervirulence)	10090	Mus	http://www.phi-base.org/searchFacet.htm?queryTerm=D0ZKI3
Cluster-8366.52737	D0ZKI3	PHI:4694	bcsA	28901	Salmonella_enterica	increased_virulence_(hypervirulence)	10090	Mus	http://www.phi-base.org/searchFacet.htm?queryTerm=D0ZKI3
Cluster-8366.52739	D0ZKI3	PHI:4694	bcsA	28901	Salmonella_enterica	increased_virulence_(hypervirulence)	10090	Mus	http://www.phi-base.org/searchFacet.htm?queryTerm=D0ZKI3
Cluster-8366.52740	D0ZKI3	PHI:4694	bcsA	28901	Salmonella_enterica	increased_virulence_(hypervirulence)	10090	Mus	http://www.phi-base.org/searchFacet.htm?queryTerm=D0ZKI3
Cluster-8366.52741	D0ZKI3	PHI:4694	bcsA	28901	Salmonella_enterica	increased_virulence_(hypervirulence)	10090	Mus	http://www.phi-base.org/searchFacet.htm?queryTerm=D0ZKI3
Cluster-8366.52744	D0ZKI3	PHI:4694	bcsA	28901	Salmonella_enterica	increased_virulence_(hypervirulence)	10090	Mus	http://www.phi-base.org/searchFacet.htm?queryTerm=D0ZKI3
Cluster-8366.52749	D0ZKI3	PHI:4694	bcsA	28901	Salmonella_enterica	increased_virulence_(hypervirulence)	10090	Mus	http://www.phi-base.org/searchFacet.htm?queryTerm=D0ZKI3
Cluster-8366.53083	B4E8Q7	PHI:8826	bcal1635	95486	Burkholderia_cenocepacia	increased_virulence_(hypervirulence)	7137	Galleria	http://www.phi-base.org/searchFacet.htm?queryTerm=B4E8Q7
Cluster-8366.53246	P64036	PHI:6420	EF-P	28901	Salmonella_enterica	increased_virulence_(hypervirulence)	10090	Mus	http://www.phi-base.org/searchFacet.htm?queryTerm=P64036
Cluster-8366.53247	P64036	PHI:6420	EF-P	28901	Salmonella_enterica	increased_virulence_(hypervirulence)	10090	Mus	http://www.phi-base.org/searchFacet.htm?queryTerm=P64036
Cluster-8366.53438	Q3I4V7	PHI:674	Can2	5207	Cryptococcus_neoformans	increased_virulence_(hypervirulence)__unaffected_pathogenicity	10090	Mus	http://www.phi-base.org/searchFacet.htm?queryTerm=Q3I4V7
Cluster-8366.53581	E9B636	PHI:2490	MCA	5665	Leishmania_mexicana	increased_virulence_(hypervirulence)__reduced_virulence	10090	Mus	http://www.phi-base.org/searchFacet.htm?queryTerm=E9B636
Cluster-8366.53582	E9B636	PHI:2490	MCA	5665	Leishmania_mexicana	increased_virulence_(hypervirulence)__reduced_virulence	10090	Mus	http://www.phi-base.org/searchFacet.htm?queryTerm=E9B636
Cluster-8366.53583	E9B636	PHI:2490	MCA	5665	Leishmania_mexicana	increased_virulence_(hypervirulence)__reduced_virulence	10090	Mus	http://www.phi-base.org/searchFacet.htm?queryTerm=E9B636
Cluster-8366.53591	D0ZKI3	PHI:4694	bcsA	28901	Salmonella_enterica	increased_virulence_(hypervirulence)	10090	Mus	http://www.phi-base.org/searchFacet.htm?queryTerm=D0ZKI3
Cluster-8366.53827	E9B636	PHI:2490	MCA	5665	Leishmania_mexicana	increased_virulence_(hypervirulence)__reduced_virulence	10090	Mus	http://www.phi-base.org/searchFacet.htm?queryTerm=E9B636
Cluster-8366.54123	P02829	PHI:463	HSP90	4932	Saccharomyces_cerevisiae	increased_virulence_(hypervirulence)	10090	Mus	http://www.phi-base.org/searchFacet.htm?queryTerm=P02829
Cluster-8366.54146	L7N655	PHI:3630	PepN	1773	Mycobacterium_tuberculosis	increased_virulence_(hypervirulence)	10090	Mus	http://www.phi-base.org/searchFacet.htm?queryTerm=L7N655
Cluster-8366.54149	L7N655	PHI:3630	PepN	1773	Mycobacterium_tuberculosis	increased_virulence_(hypervirulence)	10090	Mus	http://www.phi-base.org/searchFacet.htm?queryTerm=L7N655
Cluster-8366.54186	B4E8Q7	PHI:8826	bcal1635	95486	Burkholderia_cenocepacia	increased_virulence_(hypervirulence)	7137	Galleria	http://www.phi-base.org/searchFacet.htm?queryTerm=B4E8Q7
Cluster-8366.54187	B4E8Q7	PHI:8826	bcal1635	95486	Burkholderia_cenocepacia	increased_virulence_(hypervirulence)	7137	Galleria	http://www.phi-base.org/searchFacet.htm?queryTerm=B4E8Q7
Cluster-8366.54188	B4E8Q7	PHI:8826	bcal1635	95486	Burkholderia_cenocepacia	increased_virulence_(hypervirulence)	7137	Galleria	http://www.phi-base.org/searchFacet.htm?queryTerm=B4E8Q7
Cluster-8366.54190	B4E8Q7	PHI:8826	bcal1635	95486	Burkholderia_cenocepacia	increased_virulence_(hypervirulence)	7137	Galleria	http://www.phi-base.org/searchFacet.htm?queryTerm=B4E8Q7
Cluster-8366.54414	B4E8Q7	PHI:8826	bcal1635	95486	Burkholderia_cenocepacia	increased_virulence_(hypervirulence)	7137	Galleria	http://www.phi-base.org/searchFacet.htm?queryTerm=B4E8Q7
Cluster-8366.54415	B4E8Q7	PHI:8826	bcal1635	95486	Burkholderia_cenocepacia	increased_virulence_(hypervirulence)	7137	Galleria	http://www.phi-base.org/searchFacet.htm?queryTerm=B4E8Q7
Cluster-8366.54416	B4E8Q7	PHI:8826	bcal1635	95486	Burkholderia_cenocepacia	increased_virulence_(hypervirulence)	7137	Galleria	http://www.phi-base.org/searchFacet.htm?queryTerm=B4E8Q7
Cluster-8366.54518	B2SI02	PHI:1139	raxQ	347	Xanthomonas_oryzae	increased_virulence_(hypervirulence)	4530	Oryza	http://www.phi-base.org/searchFacet.htm?queryTerm=B2SI02
Cluster-8366.54532	P02829	PHI:463	HSP90	4932	Saccharomyces_cerevisiae	increased_virulence_(hypervirulence)	10090	Mus	http://www.phi-base.org/searchFacet.htm?queryTerm=P02829
Cluster-8366.54533	P02829	PHI:463	HSP90	4932	Saccharomyces_cerevisiae	increased_virulence_(hypervirulence)	10090	Mus	http://www.phi-base.org/searchFacet.htm?queryTerm=P02829
Cluster-8366.54670	A0A0J9WXI0	PHI:6959	gigX7	347	Xanthomonas_oryzae	increased_virulence_(hypervirulence)	4530	Oryza	http://www.phi-base.org/searchFacet.htm?queryTerm=A0A0J9WXI0
Cluster-8366.54672	A0A0J9WXI0	PHI:6959	gigX7	347	Xanthomonas_oryzae	increased_virulence_(hypervirulence)	4530	Oryza	http://www.phi-base.org/searchFacet.htm?queryTerm=A0A0J9WXI0
Cluster-8366.54677	A0A0J9WXI0	PHI:6959	gigX7	347	Xanthomonas_oryzae	increased_virulence_(hypervirulence)	4530	Oryza	http://www.phi-base.org/searchFacet.htm?queryTerm=A0A0J9WXI0
Cluster-8366.54865	P9WMK1	PHI:4496	hspX	1773	Mycobacterium_tuberculosis	increased_virulence_(hypervirulence)	10090	Mus	http://www.phi-base.org/searchFacet.htm?queryTerm=P9WMK1
Cluster-8366.54885	A0A0U5BRC2	PHI:7866	Lon	346	Xanthomonas_citri	increased_virulence_(hypervirulence)__reduced_virulence__unaffected_pathogenicity	2711	Citrus	http://www.phi-base.org/searchFacet.htm?queryTerm=A0A0U5BRC2
Cluster-8366.55275	B4E8Q7	PHI:8826	bcal1635	95486	Burkholderia_cenocepacia	increased_virulence_(hypervirulence)	7137	Galleria	http://www.phi-base.org/searchFacet.htm?queryTerm=B4E8Q7
Cluster-8366.55411	B2SI02	PHI:1139	raxQ	347	Xanthomonas_oryzae	increased_virulence_(hypervirulence)	4530	Oryza	http://www.phi-base.org/searchFacet.htm?queryTerm=B2SI02
Cluster-8366.55412	B2SI02	PHI:1139	raxQ	347	Xanthomonas_oryzae	increased_virulence_(hypervirulence)	4530	Oryza	http://www.phi-base.org/searchFacet.htm?queryTerm=B2SI02
Cluster-8366.55530	P0CM56	PHI:672	CAS1	5207	Cryptococcus_neoformans	increased_virulence_(hypervirulence)	10090	Mus	http://www.phi-base.org/searchFacet.htm?queryTerm=P0CM56
Cluster-8366.55531	P0CM56	PHI:672	CAS1	5207	Cryptococcus_neoformans	increased_virulence_(hypervirulence)	10090	Mus	http://www.phi-base.org/searchFacet.htm?queryTerm=P0CM56
Cluster-8366.55532	P0CM56	PHI:672	CAS1	5207	Cryptococcus_neoformans	increased_virulence_(hypervirulence)	10090	Mus	http://www.phi-base.org/searchFacet.htm?queryTerm=P0CM56
Cluster-8366.55671	O93802	PHI:2312__PHI:2844	THR__BRM2	5530__5599	Metarhizium_anisopliae__Alternaria_alternata	increased_virulence_(hypervirulence)__unaffected_pathogenicity	23211	Pyrus	http://www.phi-base.org/searchFacet.htm?queryTerm=O93802
Cluster-8366.55841	D0ZKI3	PHI:4694	bcsA	28901	Salmonella_enterica	increased_virulence_(hypervirulence)	10090	Mus	http://www.phi-base.org/searchFacet.htm?queryTerm=D0ZKI3
Cluster-8366.55875	P64036	PHI:6420	EF-P	28901	Salmonella_enterica	increased_virulence_(hypervirulence)	10090	Mus	http://www.phi-base.org/searchFacet.htm?queryTerm=P64036
Cluster-8366.55876	P64036	PHI:6420	EF-P	28901	Salmonella_enterica	increased_virulence_(hypervirulence)	10090	Mus	http://www.phi-base.org/searchFacet.htm?queryTerm=P64036
Cluster-8366.55877	P64036	PHI:6420	EF-P	28901	Salmonella_enterica	increased_virulence_(hypervirulence)	10090	Mus	http://www.phi-base.org/searchFacet.htm?queryTerm=P64036
Cluster-8366.55878	P64036	PHI:6420	EF-P	28901	Salmonella_enterica	increased_virulence_(hypervirulence)	10090	Mus	http://www.phi-base.org/searchFacet.htm?queryTerm=P64036
Cluster-8366.55879	P64036	PHI:6420	EF-P	28901	Salmonella_enterica	increased_virulence_(hypervirulence)	10090	Mus	http://www.phi-base.org/searchFacet.htm?queryTerm=P64036
Cluster-8366.55880	P64036	PHI:6420	EF-P	28901	Salmonella_enterica	increased_virulence_(hypervirulence)	10090	Mus	http://www.phi-base.org/searchFacet.htm?queryTerm=P64036
Cluster-8366.55881	P64036	PHI:6420	EF-P	28901	Salmonella_enterica	increased_virulence_(hypervirulence)	10090	Mus	http://www.phi-base.org/searchFacet.htm?queryTerm=P64036
Cluster-8366.55882	P64036	PHI:6420	EF-P	28901	Salmonella_enterica	increased_virulence_(hypervirulence)	10090	Mus	http://www.phi-base.org/searchFacet.htm?queryTerm=P64036
Cluster-8366.55883	P64036	PHI:6420	EF-P	28901	Salmonella_enterica	increased_virulence_(hypervirulence)	10090	Mus	http://www.phi-base.org/searchFacet.htm?queryTerm=P64036
Cluster-8366.55928	Q9I7C1	PHI:3786	PA0005	287	Pseudomonas_aeruginosa	increased_virulence_(hypervirulence)	7067	Tenebrio	http://www.phi-base.org/searchFacet.htm?queryTerm=Q9I7C1
Cluster-8366.56304	D0ZKI3	PHI:4694	bcsA	28901	Salmonella_enterica	increased_virulence_(hypervirulence)	10090	Mus	http://www.phi-base.org/searchFacet.htm?queryTerm=D0ZKI3
Cluster-8366.56308	E9B636	PHI:2490	MCA	5665	Leishmania_mexicana	increased_virulence_(hypervirulence)__reduced_virulence	10090	Mus	http://www.phi-base.org/searchFacet.htm?queryTerm=E9B636
Cluster-8366.56309	E9B636	PHI:2490	MCA	5665	Leishmania_mexicana	increased_virulence_(hypervirulence)__reduced_virulence	10090	Mus	http://www.phi-base.org/searchFacet.htm?queryTerm=E9B636
Cluster-8366.56414	B2SI02	PHI:1139	raxQ	347	Xanthomonas_oryzae	increased_virulence_(hypervirulence)	4530	Oryza	http://www.phi-base.org/searchFacet.htm?queryTerm=B2SI02
Cluster-8366.56806	B2SRG1	PHI:1141	raxB	347	Xanthomonas_oryzae	increased_virulence_(hypervirulence)	4530	Oryza	http://www.phi-base.org/searchFacet.htm?queryTerm=B2SRG1
Cluster-8366.56831	B2SI02	PHI:1139	raxQ	347	Xanthomonas_oryzae	increased_virulence_(hypervirulence)	4530	Oryza	http://www.phi-base.org/searchFacet.htm?queryTerm=B2SI02
Cluster-8366.56856	B3VA60	PHI:4198__PHI:4846	CovR__covR	1314	Streptococcus_pyogenes	increased_virulence_(hypervirulence)__reduced_virulence	9606	Homo	http://www.phi-base.org/searchFacet.htm?queryTerm=B3VA60
Cluster-8366.56960	B4E8Q7	PHI:8826	bcal1635	95486	Burkholderia_cenocepacia	increased_virulence_(hypervirulence)	7137	Galleria	http://www.phi-base.org/searchFacet.htm?queryTerm=B4E8Q7
Cluster-8366.56961	B4E8Q7	PHI:8826	bcal1635	95486	Burkholderia_cenocepacia	increased_virulence_(hypervirulence)	7137	Galleria	http://www.phi-base.org/searchFacet.htm?queryTerm=B4E8Q7
Cluster-8366.57149	Q8Y448	PHI:5257	secY	1639	Listeria_monocytogenes	increased_virulence_(hypervirulence)	10090	Mus	http://www.phi-base.org/searchFacet.htm?queryTerm=Q8Y448
Cluster-8366.57211	Q87C95	PHI:3660	BfeA_(PD_1198)	2371	Xylella_fastidiosa	increased_virulence_(hypervirulence)	29760	Vitis	http://www.phi-base.org/searchFacet.htm?queryTerm=Q87C95
Cluster-8366.57212	Q87C95	PHI:3660	BfeA_(PD_1198)	2371	Xylella_fastidiosa	increased_virulence_(hypervirulence)	29760	Vitis	http://www.phi-base.org/searchFacet.htm?queryTerm=Q87C95
Cluster-8366.57213	Q87C95	PHI:3660	BfeA_(PD_1198)	2371	Xylella_fastidiosa	increased_virulence_(hypervirulence)	29760	Vitis	http://www.phi-base.org/searchFacet.htm?queryTerm=Q87C95
Cluster-8366.57214	Q87C95	PHI:3660	BfeA_(PD_1198)	2371	Xylella_fastidiosa	increased_virulence_(hypervirulence)	29760	Vitis	http://www.phi-base.org/searchFacet.htm?queryTerm=Q87C95
Cluster-8366.57628	Q9I7C1	PHI:3786	PA0005	287	Pseudomonas_aeruginosa	increased_virulence_(hypervirulence)	7067	Tenebrio	http://www.phi-base.org/searchFacet.htm?queryTerm=Q9I7C1
Cluster-8366.57634	B2SRG1	PHI:1141	raxB	347	Xanthomonas_oryzae	increased_virulence_(hypervirulence)	4530	Oryza	http://www.phi-base.org/searchFacet.htm?queryTerm=B2SRG1
Cluster-8366.57635	B2SRG1	PHI:1141	raxB	347	Xanthomonas_oryzae	increased_virulence_(hypervirulence)	4530	Oryza	http://www.phi-base.org/searchFacet.htm?queryTerm=B2SRG1
Cluster-8366.57637	B2SRG1	PHI:1141	raxB	347	Xanthomonas_oryzae	increased_virulence_(hypervirulence)	4530	Oryza	http://www.phi-base.org/searchFacet.htm?queryTerm=B2SRG1
Cluster-8366.57783	P42375	PHI:3085	GroEL	837	Porphyromonas_gingivalis	increased_virulence_(hypervirulence)	10114	Rattus	http://www.phi-base.org/searchFacet.htm?queryTerm=P42375
Cluster-8366.58103	E9B636	PHI:2490	MCA	5665	Leishmania_mexicana	increased_virulence_(hypervirulence)__reduced_virulence	10090	Mus	http://www.phi-base.org/searchFacet.htm?queryTerm=E9B636
Cluster-8366.58154	B3VA60	PHI:4198__PHI:4846	CovR__covR	1314	Streptococcus_pyogenes	increased_virulence_(hypervirulence)__reduced_virulence	9606	Homo	http://www.phi-base.org/searchFacet.htm?queryTerm=B3VA60
Cluster-8366.58215	G0T3B3	PHI:2401	CaRING1	339__317__272952	Xanthomonas_campestris__Pseudomonas_syringae__Hyaloperonospora_arabidopsidis	increased_virulence_(hypervirulence)__reduced_virulence	3702	Arabidopsis	http://www.phi-base.org/searchFacet.htm?queryTerm=G0T3B3
Cluster-8366.58349	Q99Z66	PHI:8022	ptsI	1314	Streptococcus_pyogenes	increased_virulence_(hypervirulence)	10090	Mus	http://www.phi-base.org/searchFacet.htm?queryTerm=Q99Z66
Cluster-8366.58368	G0T3B3	PHI:2401	CaRING1	339__317__272952	Xanthomonas_campestris__Pseudomonas_syringae__Hyaloperonospora_arabidopsidis	increased_virulence_(hypervirulence)__reduced_virulence	3702	Arabidopsis	http://www.phi-base.org/searchFacet.htm?queryTerm=G0T3B3
Cluster-8366.58372	G0T3B3	PHI:2401	CaRING1	339__317__272952	Xanthomonas_campestris__Pseudomonas_syringae__Hyaloperonospora_arabidopsidis	increased_virulence_(hypervirulence)__reduced_virulence	3702	Arabidopsis	http://www.phi-base.org/searchFacet.htm?queryTerm=G0T3B3
Cluster-8366.60022	P9WI71	PHI:3624	pknH	1773	Mycobacterium_tuberculosis	increased_virulence_(hypervirulence)	10090	Mus	http://www.phi-base.org/searchFacet.htm?queryTerm=P9WI71
Cluster-8366.60028	P9WI71	PHI:3624	pknH	1773	Mycobacterium_tuberculosis	increased_virulence_(hypervirulence)	10090	Mus	http://www.phi-base.org/searchFacet.htm?queryTerm=P9WI71
Cluster-8366.60099	Q59636	PHI:6438	Ndk	287	Pseudomonas_aeruginosa	increased_virulence_(hypervirulence)	10090	Mus	http://www.phi-base.org/searchFacet.htm?queryTerm=Q59636
Cluster-8366.60140	P42375	PHI:3085	GroEL	837	Porphyromonas_gingivalis	increased_virulence_(hypervirulence)	10114	Rattus	http://www.phi-base.org/searchFacet.htm?queryTerm=P42375
Cluster-8366.60142	P42375	PHI:3085	GroEL	837	Porphyromonas_gingivalis	increased_virulence_(hypervirulence)	10114	Rattus	http://www.phi-base.org/searchFacet.htm?queryTerm=P42375
Cluster-8366.60144	P42375	PHI:3085	GroEL	837	Porphyromonas_gingivalis	increased_virulence_(hypervirulence)	10114	Rattus	http://www.phi-base.org/searchFacet.htm?queryTerm=P42375
Cluster-8366.60165	P9WMK1	PHI:4496	hspX	1773	Mycobacterium_tuberculosis	increased_virulence_(hypervirulence)	10090	Mus	http://www.phi-base.org/searchFacet.htm?queryTerm=P9WMK1
Cluster-8366.60308	A0A0U5BRC2	PHI:7866	Lon	346	Xanthomonas_citri	increased_virulence_(hypervirulence)__reduced_virulence__unaffected_pathogenicity	2711	Citrus	http://www.phi-base.org/searchFacet.htm?queryTerm=A0A0U5BRC2
Cluster-8366.60617	B2SI02	PHI:1139	raxQ	347	Xanthomonas_oryzae	increased_virulence_(hypervirulence)	4530	Oryza	http://www.phi-base.org/searchFacet.htm?queryTerm=B2SI02
Cluster-8366.60691	B4E8Q7	PHI:8826	bcal1635	95486	Burkholderia_cenocepacia	increased_virulence_(hypervirulence)	7137	Galleria	http://www.phi-base.org/searchFacet.htm?queryTerm=B4E8Q7
Cluster-8366.60759	G0T3B3	PHI:2401	CaRING1	339__317__272952	Xanthomonas_campestris__Pseudomonas_syringae__Hyaloperonospora_arabidopsidis	increased_virulence_(hypervirulence)__reduced_virulence	3702	Arabidopsis	http://www.phi-base.org/searchFacet.htm?queryTerm=G0T3B3
Cluster-8366.6076	P42375	PHI:3085	GroEL	837	Porphyromonas_gingivalis	increased_virulence_(hypervirulence)	10114	Rattus	http://www.phi-base.org/searchFacet.htm?queryTerm=P42375
Cluster-8366.60824	A0A0R1BRS8	PHI:6090	katE	106654	Acinetobacter_nosocomialis	increased_virulence_(hypervirulence)	7137	Galleria	http://www.phi-base.org/searchFacet.htm?queryTerm=A0A0R1BRS8
Cluster-8366.61113	B2SI02	PHI:1139	raxQ	347	Xanthomonas_oryzae	increased_virulence_(hypervirulence)	4530	Oryza	http://www.phi-base.org/searchFacet.htm?queryTerm=B2SI02
Cluster-8366.61232	Q5A663	PHI:7048	Oma1	5476	Candida_albicans	increased_virulence_(hypervirulence)	7137	Galleria	http://www.phi-base.org/searchFacet.htm?queryTerm=Q5A663
Cluster-8366.61233	Q5A663	PHI:7048	Oma1	5476	Candida_albicans	increased_virulence_(hypervirulence)	7137	Galleria	http://www.phi-base.org/searchFacet.htm?queryTerm=Q5A663
Cluster-8366.61234	Q5A663	PHI:7048	Oma1	5476	Candida_albicans	increased_virulence_(hypervirulence)	7137	Galleria	http://www.phi-base.org/searchFacet.htm?queryTerm=Q5A663
Cluster-8366.61235	Q5A663	PHI:7048	Oma1	5476	Candida_albicans	increased_virulence_(hypervirulence)	7137	Galleria	http://www.phi-base.org/searchFacet.htm?queryTerm=Q5A663
Cluster-8366.61236	Q5A663	PHI:7048	Oma1	5476	Candida_albicans	increased_virulence_(hypervirulence)	7137	Galleria	http://www.phi-base.org/searchFacet.htm?queryTerm=Q5A663
Cluster-8366.61660	A0A0R1BRS8	PHI:6090	katE	106654	Acinetobacter_nosocomialis	increased_virulence_(hypervirulence)	7137	Galleria	http://www.phi-base.org/searchFacet.htm?queryTerm=A0A0R1BRS8
Cluster-8366.6171	Q87ET0	PHI:3662	PspB_(PD_0218)	2371	Xylella_fastidiosa	increased_virulence_(hypervirulence)	29760	Vitis	http://www.phi-base.org/searchFacet.htm?queryTerm=Q87ET0
Cluster-8366.61852	Q63KU5	PHI:7014	glbC	28450	Burkholderia_pseudomallei	increased_virulence_(hypervirulence)	10090	Mus	http://www.phi-base.org/searchFacet.htm?queryTerm=Q63KU5
Cluster-8366.61894	P9WMK1	PHI:4496	hspX	1773	Mycobacterium_tuberculosis	increased_virulence_(hypervirulence)	10090	Mus	http://www.phi-base.org/searchFacet.htm?queryTerm=P9WMK1
Cluster-8366.62118	Q4WQ36	PHI:6751	Fbx23	746128	Aspergillus_fumigatus	increased_virulence_(hypervirulence)	10090	Mus	http://www.phi-base.org/searchFacet.htm?queryTerm=Q4WQ36
Cluster-8366.62599	A0A0J9WXI0	PHI:6959	gigX7	347	Xanthomonas_oryzae	increased_virulence_(hypervirulence)	4530	Oryza	http://www.phi-base.org/searchFacet.htm?queryTerm=A0A0J9WXI0
Cluster-8366.62600	A0A0J9WXI0	PHI:6959	gigX7	347	Xanthomonas_oryzae	increased_virulence_(hypervirulence)	4530	Oryza	http://www.phi-base.org/searchFacet.htm?queryTerm=A0A0J9WXI0
Cluster-8366.62601	A0A0J9WXI0	PHI:6959	gigX7	347	Xanthomonas_oryzae	increased_virulence_(hypervirulence)	4530	Oryza	http://www.phi-base.org/searchFacet.htm?queryTerm=A0A0J9WXI0
Cluster-8366.62602	A0A0J9WXI0	PHI:6959	gigX7	347	Xanthomonas_oryzae	increased_virulence_(hypervirulence)	4530	Oryza	http://www.phi-base.org/searchFacet.htm?queryTerm=A0A0J9WXI0
Cluster-8366.62603	A0A0J9WXI0	PHI:6959	gigX7	347	Xanthomonas_oryzae	increased_virulence_(hypervirulence)	4530	Oryza	http://www.phi-base.org/searchFacet.htm?queryTerm=A0A0J9WXI0
Cluster-8366.62604	A0A0J9WXI0	PHI:6959	gigX7	347	Xanthomonas_oryzae	increased_virulence_(hypervirulence)	4530	Oryza	http://www.phi-base.org/searchFacet.htm?queryTerm=A0A0J9WXI0
Cluster-8366.62910	P42375	PHI:3085	GroEL	837	Porphyromonas_gingivalis	increased_virulence_(hypervirulence)	10114	Rattus	http://www.phi-base.org/searchFacet.htm?queryTerm=P42375
Cluster-8366.63398	P42375	PHI:3085	GroEL	837	Porphyromonas_gingivalis	increased_virulence_(hypervirulence)	10114	Rattus	http://www.phi-base.org/searchFacet.htm?queryTerm=P42375
Cluster-8366.63456	Q8Y448	PHI:5257	secY	1639	Listeria_monocytogenes	increased_virulence_(hypervirulence)	10090	Mus	http://www.phi-base.org/searchFacet.htm?queryTerm=Q8Y448
Cluster-8366.63490	P42375	PHI:3085	GroEL	837	Porphyromonas_gingivalis	increased_virulence_(hypervirulence)	10114	Rattus	http://www.phi-base.org/searchFacet.htm?queryTerm=P42375
Cluster-8366.63893	Q63KU5	PHI:7014	glbC	28450	Burkholderia_pseudomallei	increased_virulence_(hypervirulence)	10090	Mus	http://www.phi-base.org/searchFacet.htm?queryTerm=Q63KU5
Cluster-8366.63945	Q9HWH2	PHI:7390	phzM	287	Pseudomonas_aeruginosa	increased_virulence_(hypervirulence)	10117	Rattus	http://www.phi-base.org/searchFacet.htm?queryTerm=Q9HWH2
Cluster-8366.64297	J9VQL2	PHI:3529	VTC4	5207	Cryptococcus_neoformans	increased_virulence_(hypervirulence)	10090	Mus	http://www.phi-base.org/searchFacet.htm?queryTerm=J9VQL2
Cluster-8366.64450	A0A0J9WXI0	PHI:6959	gigX7	347	Xanthomonas_oryzae	increased_virulence_(hypervirulence)	4530	Oryza	http://www.phi-base.org/searchFacet.htm?queryTerm=A0A0J9WXI0
Cluster-8366.64538	Q5A663	PHI:7048	Oma1	5476	Candida_albicans	increased_virulence_(hypervirulence)	7137	Galleria	http://www.phi-base.org/searchFacet.htm?queryTerm=Q5A663
Cluster-8366.64539	Q5A663	PHI:7048	Oma1	5476	Candida_albicans	increased_virulence_(hypervirulence)	7137	Galleria	http://www.phi-base.org/searchFacet.htm?queryTerm=Q5A663
Cluster-8366.64603	L7N655	PHI:3630	PepN	1773	Mycobacterium_tuberculosis	increased_virulence_(hypervirulence)	10090	Mus	http://www.phi-base.org/searchFacet.htm?queryTerm=L7N655
Cluster-8366.64604	L7N655	PHI:3630	PepN	1773	Mycobacterium_tuberculosis	increased_virulence_(hypervirulence)	10090	Mus	http://www.phi-base.org/searchFacet.htm?queryTerm=L7N655
Cluster-8366.64947	Q059G5	PHI:4574	NTH1	5207	Cryptococcus_neoformans	increased_virulence_(hypervirulence)	10090	Mus	http://www.phi-base.org/searchFacet.htm?queryTerm=Q059G5
Cluster-8366.65483	F9WZ47	PHI:6548	Zt89160	1047171	Zymoseptoria_tritici	increased_virulence_(hypervirulence)	4565	Triticum	http://www.phi-base.org/searchFacet.htm?queryTerm=F9WZ47
Cluster-8366.65484	F9WZ47	PHI:6548	Zt89160	1047171	Zymoseptoria_tritici	increased_virulence_(hypervirulence)	4565	Triticum	http://www.phi-base.org/searchFacet.htm?queryTerm=F9WZ47
Cluster-8366.65528	B2SI02	PHI:1139	raxQ	347	Xanthomonas_oryzae	increased_virulence_(hypervirulence)	4530	Oryza	http://www.phi-base.org/searchFacet.htm?queryTerm=B2SI02
Cluster-8366.65832	Q180C8	PHI:4637	CD3284	1496	Clostridioides_difficile	increased_virulence_(hypervirulence)	10036	Mesocricetus	http://www.phi-base.org/searchFacet.htm?queryTerm=Q180C8
Cluster-8366.65879	Q63KU5	PHI:7014	glbC	28450	Burkholderia_pseudomallei	increased_virulence_(hypervirulence)	10090	Mus	http://www.phi-base.org/searchFacet.htm?queryTerm=Q63KU5
Cluster-8366.65997	E9B636	PHI:2490	MCA	5665	Leishmania_mexicana	increased_virulence_(hypervirulence)__reduced_virulence	10090	Mus	http://www.phi-base.org/searchFacet.htm?queryTerm=E9B636
Cluster-8366.66099	A0A0J9WXI0	PHI:6959	gigX7	347	Xanthomonas_oryzae	increased_virulence_(hypervirulence)	4530	Oryza	http://www.phi-base.org/searchFacet.htm?queryTerm=A0A0J9WXI0
Cluster-8366.66172	L7N655	PHI:3630	PepN	1773	Mycobacterium_tuberculosis	increased_virulence_(hypervirulence)	10090	Mus	http://www.phi-base.org/searchFacet.htm?queryTerm=L7N655
Cluster-8366.66173	Q8Y448	PHI:5257	secY	1639	Listeria_monocytogenes	increased_virulence_(hypervirulence)	10090	Mus	http://www.phi-base.org/searchFacet.htm?queryTerm=Q8Y448
Cluster-8366.66239	Q5KAF1	PHI:3029	PMT2	5207	Cryptococcus_neoformans	increased_virulence_(hypervirulence)__lethal	Lethal	54.7	http://www.phi-base.org/searchFacet.htm?queryTerm=Q5KAF1
Cluster-8366.66505	Q09JB7	PHI:2482	AlHK1	160389	Alternaria_longipes	increased_virulence_(hypervirulence)	4097	Nicotiana	http://www.phi-base.org/searchFacet.htm?queryTerm=Q09JB7
Cluster-8366.66893	A0A0D2X9S0	PHI:7684	ntr1	5507	Fusarium_oxysporum	increased_virulence_(hypervirulence)	4081	Solanum	http://www.phi-base.org/searchFacet.htm?queryTerm=A0A0D2X9S0
Cluster-8366.67315	B4E8Q7	PHI:8826	bcal1635	95486	Burkholderia_cenocepacia	increased_virulence_(hypervirulence)	7137	Galleria	http://www.phi-base.org/searchFacet.htm?queryTerm=B4E8Q7
Cluster-8366.67719	L7N655	PHI:3630	PepN	1773	Mycobacterium_tuberculosis	increased_virulence_(hypervirulence)	10090	Mus	http://www.phi-base.org/searchFacet.htm?queryTerm=L7N655
Cluster-8366.67852	Q9A0A2	PHI:5386	S5nA	1358	Lactococcus_lactis	increased_virulence_(hypervirulence)	9606	Homo	http://www.phi-base.org/searchFacet.htm?queryTerm=Q9A0A2
Cluster-8366.67882	Q59636	PHI:6438	Ndk	287	Pseudomonas_aeruginosa	increased_virulence_(hypervirulence)	10090	Mus	http://www.phi-base.org/searchFacet.htm?queryTerm=Q59636
Cluster-8366.68282	L7N655	PHI:3630	PepN	1773	Mycobacterium_tuberculosis	increased_virulence_(hypervirulence)	10090	Mus	http://www.phi-base.org/searchFacet.htm?queryTerm=L7N655
Cluster-8366.68321	Q9A0A2	PHI:5386	S5nA	1358	Lactococcus_lactis	increased_virulence_(hypervirulence)	9606	Homo	http://www.phi-base.org/searchFacet.htm?queryTerm=Q9A0A2
Cluster-8366.68395	Q9SZA7	PHI:2389	ADR1-L1	317__272952	Pseudomonas_syringae__Hyaloperonospora_arabidopsidis	increased_virulence_(hypervirulence)	3702	Arabidopsis	http://www.phi-base.org/searchFacet.htm?queryTerm=Q9SZA7
Cluster-8366.68396	Q9SZA7	PHI:2389	ADR1-L1	317__272952	Pseudomonas_syringae__Hyaloperonospora_arabidopsidis	increased_virulence_(hypervirulence)	3702	Arabidopsis	http://www.phi-base.org/searchFacet.htm?queryTerm=Q9SZA7
Cluster-8366.68397	Q9LZ25	PHI:2390	ADR1-L2	317__272952	Pseudomonas_syringae__Hyaloperonospora_arabidopsidis	increased_virulence_(hypervirulence)	3702	Arabidopsis	http://www.phi-base.org/searchFacet.htm?queryTerm=Q9LZ25
Cluster-8366.68619	Q9A0A2	PHI:5386	S5nA	1358	Lactococcus_lactis	increased_virulence_(hypervirulence)	9606	Homo	http://www.phi-base.org/searchFacet.htm?queryTerm=Q9A0A2
Cluster-8366.68851	D0ZKI3	PHI:4694	bcsA	28901	Salmonella_enterica	increased_virulence_(hypervirulence)	10090	Mus	http://www.phi-base.org/searchFacet.htm?queryTerm=D0ZKI3
Cluster-8366.68959	F9WZ47	PHI:6548	Zt89160	1047171	Zymoseptoria_tritici	increased_virulence_(hypervirulence)	4565	Triticum	http://www.phi-base.org/searchFacet.htm?queryTerm=F9WZ47
Cluster-8366.68961	F9WZ47	PHI:6548	Zt89160	1047171	Zymoseptoria_tritici	increased_virulence_(hypervirulence)	4565	Triticum	http://www.phi-base.org/searchFacet.htm?queryTerm=F9WZ47
Cluster-8366.68962	F9WZ47	PHI:6548	Zt89160	1047171	Zymoseptoria_tritici	increased_virulence_(hypervirulence)	4565	Triticum	http://www.phi-base.org/searchFacet.htm?queryTerm=F9WZ47
Cluster-8366.68987	D0KML5	PHI:2735	RsmA	55208	Pectobacterium_wasabiae	increased_virulence_(hypervirulence)	4097	Nicotiana	http://www.phi-base.org/searchFacet.htm?queryTerm=D0KML5
Cluster-8366.69096	Q5A663	PHI:7048	Oma1	5476	Candida_albicans	increased_virulence_(hypervirulence)	7137	Galleria	http://www.phi-base.org/searchFacet.htm?queryTerm=Q5A663
Cluster-8366.69321	Q5A663	PHI:7048	Oma1	5476	Candida_albicans	increased_virulence_(hypervirulence)	7137	Galleria	http://www.phi-base.org/searchFacet.htm?queryTerm=Q5A663
Cluster-8366.69724	L7N655	PHI:3630	PepN	1773	Mycobacterium_tuberculosis	increased_virulence_(hypervirulence)	10090	Mus	http://www.phi-base.org/searchFacet.htm?queryTerm=L7N655
Cluster-8366.69851	Q5A663	PHI:7048	Oma1	5476	Candida_albicans	increased_virulence_(hypervirulence)	7137	Galleria	http://www.phi-base.org/searchFacet.htm?queryTerm=Q5A663
Cluster-8366.69852	Q5A663	PHI:7048	Oma1	5476	Candida_albicans	increased_virulence_(hypervirulence)	7137	Galleria	http://www.phi-base.org/searchFacet.htm?queryTerm=Q5A663
Cluster-8366.69853	Q5A663	PHI:7048	Oma1	5476	Candida_albicans	increased_virulence_(hypervirulence)	7137	Galleria	http://www.phi-base.org/searchFacet.htm?queryTerm=Q5A663
Cluster-8366.69854	Q5A663	PHI:7048	Oma1	5476	Candida_albicans	increased_virulence_(hypervirulence)	7137	Galleria	http://www.phi-base.org/searchFacet.htm?queryTerm=Q5A663
Cluster-8366.69855	Q5A663	PHI:7048	Oma1	5476	Candida_albicans	increased_virulence_(hypervirulence)	7137	Galleria	http://www.phi-base.org/searchFacet.htm?queryTerm=Q5A663
Cluster-8366.69856	Q5A663	PHI:7048	Oma1	5476	Candida_albicans	increased_virulence_(hypervirulence)	7137	Galleria	http://www.phi-base.org/searchFacet.htm?queryTerm=Q5A663
Cluster-8366.70079	L7N655	PHI:3630	PepN	1773	Mycobacterium_tuberculosis	increased_virulence_(hypervirulence)	10090	Mus	http://www.phi-base.org/searchFacet.htm?queryTerm=L7N655
Cluster-8366.70080	L7N655	PHI:3630	PepN	1773	Mycobacterium_tuberculosis	increased_virulence_(hypervirulence)	10090	Mus	http://www.phi-base.org/searchFacet.htm?queryTerm=L7N655
Cluster-8366.70105	Q6MX39	PHI:3633	UmaA1	1773	Mycobacterium_tuberculosis	increased_virulence_(hypervirulence)	10090	Mus	http://www.phi-base.org/searchFacet.htm?queryTerm=Q6MX39
Cluster-8366.70107	Q6MX39	PHI:3633	UmaA1	1773	Mycobacterium_tuberculosis	increased_virulence_(hypervirulence)	10090	Mus	http://www.phi-base.org/searchFacet.htm?queryTerm=Q6MX39
Cluster-8366.70123	P9WHH9	PHI:7582	Rv0462_(lpdC)	1773	Mycobacterium_tuberculosis	increased_virulence_(hypervirulence)	9606	Homo	http://www.phi-base.org/searchFacet.htm?queryTerm=P9WHH9
Cluster-8366.7052	Q9SZA7	PHI:2389	ADR1-L1	317__272952	Pseudomonas_syringae__Hyaloperonospora_arabidopsidis	increased_virulence_(hypervirulence)	3702	Arabidopsis	http://www.phi-base.org/searchFacet.htm?queryTerm=Q9SZA7
Cluster-8366.7053	Q9SZA7	PHI:2389	ADR1-L1	317__272952	Pseudomonas_syringae__Hyaloperonospora_arabidopsidis	increased_virulence_(hypervirulence)	3702	Arabidopsis	http://www.phi-base.org/searchFacet.htm?queryTerm=Q9SZA7
Cluster-8366.70647	Q5A663	PHI:7048	Oma1	5476	Candida_albicans	increased_virulence_(hypervirulence)	7137	Galleria	http://www.phi-base.org/searchFacet.htm?queryTerm=Q5A663
Cluster-8366.70988	Q9HFV9	PHI:372	PKR1	5207	Cryptococcus_neoformans	increased_virulence_(hypervirulence)	7227	Drosophila	http://www.phi-base.org/searchFacet.htm?queryTerm=Q9HFV9
Cluster-8366.71387	E9B636	PHI:2490	MCA	5665	Leishmania_mexicana	increased_virulence_(hypervirulence)__reduced_virulence	10090	Mus	http://www.phi-base.org/searchFacet.htm?queryTerm=E9B636
Cluster-8366.71553	A0A0F6UGK4	PHI:6941	feoB	287	Pseudomonas_aeruginosa	increased_virulence_(hypervirulence)__loss_of_pathogenicity	10090	Mus	http://www.phi-base.org/searchFacet.htm?queryTerm=A0A0F6UGK4
Cluster-8366.71688	B2SRG1	PHI:1141	raxB	347	Xanthomonas_oryzae	increased_virulence_(hypervirulence)	4530	Oryza	http://www.phi-base.org/searchFacet.htm?queryTerm=B2SRG1
Cluster-8366.71711	P42375	PHI:3085	GroEL	837	Porphyromonas_gingivalis	increased_virulence_(hypervirulence)	10114	Rattus	http://www.phi-base.org/searchFacet.htm?queryTerm=P42375
Cluster-8366.732	B2SI02	PHI:1139	raxQ	347	Xanthomonas_oryzae	increased_virulence_(hypervirulence)	4530	Oryza	http://www.phi-base.org/searchFacet.htm?queryTerm=B2SI02
Cluster-8366.7323	A0A0U5BRC2	PHI:7866	Lon	346	Xanthomonas_citri	increased_virulence_(hypervirulence)__reduced_virulence__unaffected_pathogenicity	2711	Citrus	http://www.phi-base.org/searchFacet.htm?queryTerm=A0A0U5BRC2
Cluster-8366.7326	A0A0U5BRC2	PHI:7866	Lon	346	Xanthomonas_citri	increased_virulence_(hypervirulence)__reduced_virulence__unaffected_pathogenicity	2711	Citrus	http://www.phi-base.org/searchFacet.htm?queryTerm=A0A0U5BRC2
Cluster-8366.733	B2SI02	PHI:1139	raxQ	347	Xanthomonas_oryzae	increased_virulence_(hypervirulence)	4530	Oryza	http://www.phi-base.org/searchFacet.htm?queryTerm=B2SI02
Cluster-8366.73639	A0QHC4	PHI:7990	LysX	1764	Mycobacterium_avium	increased_virulence_(hypervirulence)	9606	Homo	http://www.phi-base.org/searchFacet.htm?queryTerm=A0QHC4
Cluster-8366.74066	B2SI02	PHI:1139	raxQ	347	Xanthomonas_oryzae	increased_virulence_(hypervirulence)	4530	Oryza	http://www.phi-base.org/searchFacet.htm?queryTerm=B2SI02
Cluster-8366.74287	D0KML5	PHI:2735	RsmA	55208	Pectobacterium_wasabiae	increased_virulence_(hypervirulence)	4097	Nicotiana	http://www.phi-base.org/searchFacet.htm?queryTerm=D0KML5
Cluster-8366.74289	D0KML5	PHI:2735	RsmA	55208	Pectobacterium_wasabiae	increased_virulence_(hypervirulence)	4097	Nicotiana	http://www.phi-base.org/searchFacet.htm?queryTerm=D0KML5
Cluster-8366.75170	O93802	PHI:2312__PHI:2844	THR__BRM2	5530__5599	Metarhizium_anisopliae__Alternaria_alternata	increased_virulence_(hypervirulence)__unaffected_pathogenicity	23211	Pyrus	http://www.phi-base.org/searchFacet.htm?queryTerm=O93802
Cluster-8366.75370	A0A0R1BRS8	PHI:6090	katE	106654	Acinetobacter_nosocomialis	increased_virulence_(hypervirulence)	7137	Galleria	http://www.phi-base.org/searchFacet.htm?queryTerm=A0A0R1BRS8
Cluster-8366.75527	P02829	PHI:463	HSP90	4932	Saccharomyces_cerevisiae	increased_virulence_(hypervirulence)	10090	Mus	http://www.phi-base.org/searchFacet.htm?queryTerm=P02829
Cluster-8366.75528	P02829	PHI:463	HSP90	4932	Saccharomyces_cerevisiae	increased_virulence_(hypervirulence)	10090	Mus	http://www.phi-base.org/searchFacet.htm?queryTerm=P02829
Cluster-8366.76265	P42375	PHI:3085	GroEL	837	Porphyromonas_gingivalis	increased_virulence_(hypervirulence)	10114	Rattus	http://www.phi-base.org/searchFacet.htm?queryTerm=P42375
Cluster-8366.76417	B2SI02	PHI:1139	raxQ	347	Xanthomonas_oryzae	increased_virulence_(hypervirulence)	4530	Oryza	http://www.phi-base.org/searchFacet.htm?queryTerm=B2SI02
Cluster-8366.76430	B0YCA2	PHI:7121	tslA	746128	Aspergillus_fumigatus	increased_virulence_(hypervirulence)	10090	Mus	http://www.phi-base.org/searchFacet.htm?queryTerm=B0YCA2
Cluster-8366.77352	P42375	PHI:3085	GroEL	837	Porphyromonas_gingivalis	increased_virulence_(hypervirulence)	10114	Rattus	http://www.phi-base.org/searchFacet.htm?queryTerm=P42375
Cluster-8366.77353	P42375	PHI:3085	GroEL	837	Porphyromonas_gingivalis	increased_virulence_(hypervirulence)	10114	Rattus	http://www.phi-base.org/searchFacet.htm?queryTerm=P42375
Cluster-8366.77469	P9WHE3	PHI:7583	Rv0652_(rplL)	1773	Mycobacterium_tuberculosis	increased_virulence_(hypervirulence)	9606	Homo	http://www.phi-base.org/searchFacet.htm?queryTerm=P9WHE3
Cluster-8366.77473	P9WHE3	PHI:7583	Rv0652_(rplL)	1773	Mycobacterium_tuberculosis	increased_virulence_(hypervirulence)	9606	Homo	http://www.phi-base.org/searchFacet.htm?queryTerm=P9WHE3
Cluster-8366.7768	A0A0J9WWZ8	PHI:6955	gigX3	347	Xanthomonas_oryzae	increased_virulence_(hypervirulence)	4530	Oryza	http://www.phi-base.org/searchFacet.htm?queryTerm=A0A0J9WWZ8
Cluster-8366.7769	A0A0J9WWZ8	PHI:6955	gigX3	347	Xanthomonas_oryzae	increased_virulence_(hypervirulence)	4530	Oryza	http://www.phi-base.org/searchFacet.htm?queryTerm=A0A0J9WWZ8
Cluster-8366.7770	A0A0J9WWZ8	PHI:6955	gigX3	347	Xanthomonas_oryzae	increased_virulence_(hypervirulence)	4530	Oryza	http://www.phi-base.org/searchFacet.htm?queryTerm=A0A0J9WWZ8
Cluster-8366.7872	Q9X4G0	PHI:5042	hmgA	287	Pseudomonas_aeruginosa	increased_virulence_(hypervirulence)__reduced_virulence	6239	Caenorhabditis	http://www.phi-base.org/searchFacet.htm?queryTerm=Q9X4G0
Cluster-8366.7873	Q9X4G0	PHI:5042	hmgA	287	Pseudomonas_aeruginosa	increased_virulence_(hypervirulence)__reduced_virulence	6239	Caenorhabditis	http://www.phi-base.org/searchFacet.htm?queryTerm=Q9X4G0
Cluster-8366.78954	Q9A0A2	PHI:5386	S5nA	1358	Lactococcus_lactis	increased_virulence_(hypervirulence)	9606	Homo	http://www.phi-base.org/searchFacet.htm?queryTerm=Q9A0A2
Cluster-8366.79027	P42375	PHI:3085	GroEL	837	Porphyromonas_gingivalis	increased_virulence_(hypervirulence)	10114	Rattus	http://www.phi-base.org/searchFacet.htm?queryTerm=P42375
Cluster-8366.79287	B2SRG1	PHI:1141	raxB	347	Xanthomonas_oryzae	increased_virulence_(hypervirulence)	4530	Oryza	http://www.phi-base.org/searchFacet.htm?queryTerm=B2SRG1
Cluster-8366.79288	B2SRG1	PHI:1141	raxB	347	Xanthomonas_oryzae	increased_virulence_(hypervirulence)	4530	Oryza	http://www.phi-base.org/searchFacet.htm?queryTerm=B2SRG1
Cluster-8366.79477	K9Y567	PHI:4506	So_(soft)	35717	Epichloe_festucae	increased_virulence_(hypervirulence)	4606	Festuca	http://www.phi-base.org/searchFacet.htm?queryTerm=K9Y567
Cluster-8366.79490	O93802	PHI:2312__PHI:2844	THR__BRM2	5530__5599	Metarhizium_anisopliae__Alternaria_alternata	increased_virulence_(hypervirulence)__unaffected_pathogenicity	23211	Pyrus	http://www.phi-base.org/searchFacet.htm?queryTerm=O93802
Cluster-8366.79982	P42375	PHI:3085	GroEL	837	Porphyromonas_gingivalis	increased_virulence_(hypervirulence)	10114	Rattus	http://www.phi-base.org/searchFacet.htm?queryTerm=P42375
Cluster-8366.80141	Q9SZA7	PHI:2389	ADR1-L1	317__272952	Pseudomonas_syringae__Hyaloperonospora_arabidopsidis	increased_virulence_(hypervirulence)	3702	Arabidopsis	http://www.phi-base.org/searchFacet.htm?queryTerm=Q9SZA7
Cluster-8366.80143	Q9SZA7	PHI:2389	ADR1-L1	317__272952	Pseudomonas_syringae__Hyaloperonospora_arabidopsidis	increased_virulence_(hypervirulence)	3702	Arabidopsis	http://www.phi-base.org/searchFacet.htm?queryTerm=Q9SZA7
Cluster-8366.80300	G0T3B3	PHI:2401	CaRING1	339__317__272952	Xanthomonas_campestris__Pseudomonas_syringae__Hyaloperonospora_arabidopsidis	increased_virulence_(hypervirulence)__reduced_virulence	3702	Arabidopsis	http://www.phi-base.org/searchFacet.htm?queryTerm=G0T3B3
Cluster-8366.80433	P9WMK1	PHI:4496	hspX	1773	Mycobacterium_tuberculosis	increased_virulence_(hypervirulence)	10090	Mus	http://www.phi-base.org/searchFacet.htm?queryTerm=P9WMK1
Cluster-8366.80473	Q4U4T0	PHI:2388	Chi2	5530	Metarhizium_anisopliae	increased_virulence_(hypervirulence)__reduced_virulence	685034	Dysdercus	http://www.phi-base.org/searchFacet.htm?queryTerm=Q4U4T0
Cluster-8366.80725	G0T3B3	PHI:2401	CaRING1	339__317__272952	Xanthomonas_campestris__Pseudomonas_syringae__Hyaloperonospora_arabidopsidis	increased_virulence_(hypervirulence)__reduced_virulence	3702	Arabidopsis	http://www.phi-base.org/searchFacet.htm?queryTerm=G0T3B3
Cluster-8366.80902	Q4WQ36	PHI:6751	Fbx23	746128	Aspergillus_fumigatus	increased_virulence_(hypervirulence)	10090	Mus	http://www.phi-base.org/searchFacet.htm?queryTerm=Q4WQ36
Cluster-8366.81192	P9WI71	PHI:3624	pknH	1773	Mycobacterium_tuberculosis	increased_virulence_(hypervirulence)	10090	Mus	http://www.phi-base.org/searchFacet.htm?queryTerm=P9WI71
Cluster-8366.81358	G0T3B3	PHI:2401	CaRING1	339__317__272952	Xanthomonas_campestris__Pseudomonas_syringae__Hyaloperonospora_arabidopsidis	increased_virulence_(hypervirulence)__reduced_virulence	3702	Arabidopsis	http://www.phi-base.org/searchFacet.htm?queryTerm=G0T3B3
Cluster-8366.8139	G0T3B3	PHI:2401	CaRING1	339__317__272952	Xanthomonas_campestris__Pseudomonas_syringae__Hyaloperonospora_arabidopsidis	increased_virulence_(hypervirulence)__reduced_virulence	3702	Arabidopsis	http://www.phi-base.org/searchFacet.htm?queryTerm=G0T3B3
Cluster-8366.8147	A6TAK8	PHI:6097	hns	573	Klebsiella_pneumoniae	increased_virulence_(hypervirulence)	10090	Mus	http://www.phi-base.org/searchFacet.htm?queryTerm=A6TAK8
Cluster-8366.82178	A3M2U3	PHI:7809	adeN	470	Acinetobacter_baumannii	increased_virulence_(hypervirulence)	7137	Galleria	http://www.phi-base.org/searchFacet.htm?queryTerm=A3M2U3
Cluster-8366.8219	Q5A663	PHI:7048	Oma1	5476	Candida_albicans	increased_virulence_(hypervirulence)	7137	Galleria	http://www.phi-base.org/searchFacet.htm?queryTerm=Q5A663
Cluster-8366.8255	Q9X4P2	PHI:7474	PA0336_(RppH)	287	Pseudomonas_aeruginosa	increased_virulence_(hypervirulence)	6239	Caenorhabditis	http://www.phi-base.org/searchFacet.htm?queryTerm=Q9X4P2
Cluster-8366.82821	A0A1D8PKM5	PHI:8896	Pem2_(C3_06570C_A)	5476	Candida_albicans	increased_virulence_(hypervirulence)	10090	Mus	http://www.phi-base.org/searchFacet.htm?queryTerm=A0A1D8PKM5
Cluster-8366.82853	G0T3B3	PHI:2401	CaRING1	339__317__272952	Xanthomonas_campestris__Pseudomonas_syringae__Hyaloperonospora_arabidopsidis	increased_virulence_(hypervirulence)__reduced_virulence	3702	Arabidopsis	http://www.phi-base.org/searchFacet.htm?queryTerm=G0T3B3
Cluster-8366.83020	P42375	PHI:3085	GroEL	837	Porphyromonas_gingivalis	increased_virulence_(hypervirulence)	10114	Rattus	http://www.phi-base.org/searchFacet.htm?queryTerm=P42375
Cluster-8366.83044	K9Y567	PHI:4506	So_(soft)	35717	Epichloe_festucae	increased_virulence_(hypervirulence)	4606	Festuca	http://www.phi-base.org/searchFacet.htm?queryTerm=K9Y567
Cluster-8366.83045	K9Y567	PHI:4506	So_(soft)	35717	Epichloe_festucae	increased_virulence_(hypervirulence)	4606	Festuca	http://www.phi-base.org/searchFacet.htm?queryTerm=K9Y567
Cluster-8366.83047	K9Y567	PHI:4506	So_(soft)	35717	Epichloe_festucae	increased_virulence_(hypervirulence)	4606	Festuca	http://www.phi-base.org/searchFacet.htm?queryTerm=K9Y567
Cluster-8366.83145	G0T3B3	PHI:2401	CaRING1	339__317__272952	Xanthomonas_campestris__Pseudomonas_syringae__Hyaloperonospora_arabidopsidis	increased_virulence_(hypervirulence)__reduced_virulence	3702	Arabidopsis	http://www.phi-base.org/searchFacet.htm?queryTerm=G0T3B3
Cluster-8366.83254	G0T3B3	PHI:2401	CaRING1	339__317__272952	Xanthomonas_campestris__Pseudomonas_syringae__Hyaloperonospora_arabidopsidis	increased_virulence_(hypervirulence)__reduced_virulence	3702	Arabidopsis	http://www.phi-base.org/searchFacet.htm?queryTerm=G0T3B3
Cluster-8366.83364	A6TAK8	PHI:6097	hns	573	Klebsiella_pneumoniae	increased_virulence_(hypervirulence)	10090	Mus	http://www.phi-base.org/searchFacet.htm?queryTerm=A6TAK8
Cluster-8366.83387	A0A0F6AXS9	PHI:8808	lon	28901	Salmonella_enterica	increased_virulence_(hypervirulence)	9606	Homo	http://www.phi-base.org/searchFacet.htm?queryTerm=A0A0F6AXS9
Cluster-8366.83539	G0T3B3	PHI:2401	CaRING1	339__317__272952	Xanthomonas_campestris__Pseudomonas_syringae__Hyaloperonospora_arabidopsidis	increased_virulence_(hypervirulence)__reduced_virulence	3702	Arabidopsis	http://www.phi-base.org/searchFacet.htm?queryTerm=G0T3B3
Cluster-8366.84022	B2SI02	PHI:1139	raxQ	347	Xanthomonas_oryzae	increased_virulence_(hypervirulence)	4530	Oryza	http://www.phi-base.org/searchFacet.htm?queryTerm=B2SI02
Cluster-8366.84040	A0A1D8PKM5	PHI:8896	Pem2_(C3_06570C_A)	5476	Candida_albicans	increased_virulence_(hypervirulence)	10090	Mus	http://www.phi-base.org/searchFacet.htm?queryTerm=A0A1D8PKM5
Cluster-8366.84104	A0A1D8PKM5	PHI:8896	Pem2_(C3_06570C_A)	5476	Candida_albicans	increased_virulence_(hypervirulence)	10090	Mus	http://www.phi-base.org/searchFacet.htm?queryTerm=A0A1D8PKM5
Cluster-8366.84219	P9WMK1	PHI:4496	hspX	1773	Mycobacterium_tuberculosis	increased_virulence_(hypervirulence)	10090	Mus	http://www.phi-base.org/searchFacet.htm?queryTerm=P9WMK1
Cluster-8366.84408	P81702	PHI:3167	Cerato-platanin	5158	Ceratocystis_fimbriata	increased_virulence_(hypervirulence)	4097	Nicotiana	http://www.phi-base.org/searchFacet.htm?queryTerm=P81702
Cluster-8366.84745	B2SI02	PHI:1139	raxQ	347	Xanthomonas_oryzae	increased_virulence_(hypervirulence)	4530	Oryza	http://www.phi-base.org/searchFacet.htm?queryTerm=B2SI02
Cluster-8366.85745	P0CM56	PHI:672	CAS1	5207	Cryptococcus_neoformans	increased_virulence_(hypervirulence)	10090	Mus	http://www.phi-base.org/searchFacet.htm?queryTerm=P0CM56
Cluster-8366.86533	A0A0F6UGK4	PHI:6941	feoB	287	Pseudomonas_aeruginosa	increased_virulence_(hypervirulence)__loss_of_pathogenicity	10090	Mus	http://www.phi-base.org/searchFacet.htm?queryTerm=A0A0F6UGK4
Cluster-8366.86534	A0A0F6UGK4	PHI:6941	feoB	287	Pseudomonas_aeruginosa	increased_virulence_(hypervirulence)__loss_of_pathogenicity	10090	Mus	http://www.phi-base.org/searchFacet.htm?queryTerm=A0A0F6UGK4
Cluster-8366.86535	A0A0F6UGK4	PHI:6941	feoB	287	Pseudomonas_aeruginosa	increased_virulence_(hypervirulence)__loss_of_pathogenicity	10090	Mus	http://www.phi-base.org/searchFacet.htm?queryTerm=A0A0F6UGK4
Cluster-8366.8663	P42375	PHI:3085	GroEL	837	Porphyromonas_gingivalis	increased_virulence_(hypervirulence)	10114	Rattus	http://www.phi-base.org/searchFacet.htm?queryTerm=P42375
Cluster-8366.8664	P42375	PHI:3085	GroEL	837	Porphyromonas_gingivalis	increased_virulence_(hypervirulence)	10114	Rattus	http://www.phi-base.org/searchFacet.htm?queryTerm=P42375
Cluster-8366.8665	P42375	PHI:3085	GroEL	837	Porphyromonas_gingivalis	increased_virulence_(hypervirulence)	10114	Rattus	http://www.phi-base.org/searchFacet.htm?queryTerm=P42375
Cluster-8366.8670	P42375	PHI:3085	GroEL	837	Porphyromonas_gingivalis	increased_virulence_(hypervirulence)	10114	Rattus	http://www.phi-base.org/searchFacet.htm?queryTerm=P42375
Cluster-8366.8671	P42375	PHI:3085	GroEL	837	Porphyromonas_gingivalis	increased_virulence_(hypervirulence)	10114	Rattus	http://www.phi-base.org/searchFacet.htm?queryTerm=P42375
Cluster-8366.8672	P42375	PHI:3085	GroEL	837	Porphyromonas_gingivalis	increased_virulence_(hypervirulence)	10114	Rattus	http://www.phi-base.org/searchFacet.htm?queryTerm=P42375
Cluster-8366.8674	P42375	PHI:3085	GroEL	837	Porphyromonas_gingivalis	increased_virulence_(hypervirulence)	10114	Rattus	http://www.phi-base.org/searchFacet.htm?queryTerm=P42375
Cluster-8366.86936	A0A0J9WXI0	PHI:6959	gigX7	347	Xanthomonas_oryzae	increased_virulence_(hypervirulence)	4530	Oryza	http://www.phi-base.org/searchFacet.htm?queryTerm=A0A0J9WXI0
Cluster-8366.86963	G0T3B3	PHI:2401	CaRING1	339__317__272952	Xanthomonas_campestris__Pseudomonas_syringae__Hyaloperonospora_arabidopsidis	increased_virulence_(hypervirulence)__reduced_virulence	3702	Arabidopsis	http://www.phi-base.org/searchFacet.htm?queryTerm=G0T3B3
Cluster-8366.8712	Q6FM27	PHI:3793	ANP1	5478	Candida_glabrata	increased_virulence_(hypervirulence)	10090	Mus	http://www.phi-base.org/searchFacet.htm?queryTerm=Q6FM27
Cluster-8366.8726	Q873Z8	PHI:285__PHI:7242	CHSV__chsV	5507	Fusarium_oxysporum	increased_virulence_(hypervirulence)__loss_of_pathogenicity	10090	Mus	http://www.phi-base.org/searchFacet.htm?queryTerm=Q873Z8
Cluster-8366.87606	Q9X4G0	PHI:5042	hmgA	287	Pseudomonas_aeruginosa	increased_virulence_(hypervirulence)__reduced_virulence	6239	Caenorhabditis	http://www.phi-base.org/searchFacet.htm?queryTerm=Q9X4G0
Cluster-8366.87789	P0CM56	PHI:672	CAS1	5207	Cryptococcus_neoformans	increased_virulence_(hypervirulence)	10090	Mus	http://www.phi-base.org/searchFacet.htm?queryTerm=P0CM56
Cluster-8366.87865	G0T3B3	PHI:2401	CaRING1	339__317__272952	Xanthomonas_campestris__Pseudomonas_syringae__Hyaloperonospora_arabidopsidis	increased_virulence_(hypervirulence)__reduced_virulence	3702	Arabidopsis	http://www.phi-base.org/searchFacet.htm?queryTerm=G0T3B3
Cluster-8366.88193	P0CM56	PHI:672	CAS1	5207	Cryptococcus_neoformans	increased_virulence_(hypervirulence)	10090	Mus	http://www.phi-base.org/searchFacet.htm?queryTerm=P0CM56
Cluster-8366.88194	P0CM56	PHI:672	CAS1	5207	Cryptococcus_neoformans	increased_virulence_(hypervirulence)	10090	Mus	http://www.phi-base.org/searchFacet.htm?queryTerm=P0CM56
Cluster-8366.88195	P0CM56	PHI:672	CAS1	5207	Cryptococcus_neoformans	increased_virulence_(hypervirulence)	10090	Mus	http://www.phi-base.org/searchFacet.htm?queryTerm=P0CM56
Cluster-8366.88196	P0CM56	PHI:672	CAS1	5207	Cryptococcus_neoformans	increased_virulence_(hypervirulence)	10090	Mus	http://www.phi-base.org/searchFacet.htm?queryTerm=P0CM56
Cluster-8366.88537	J9VQL2	PHI:3529	VTC4	5207	Cryptococcus_neoformans	increased_virulence_(hypervirulence)	10090	Mus	http://www.phi-base.org/searchFacet.htm?queryTerm=J9VQL2
Cluster-8366.89868	D0KML5	PHI:2735	RsmA	55208	Pectobacterium_wasabiae	increased_virulence_(hypervirulence)	4097	Nicotiana	http://www.phi-base.org/searchFacet.htm?queryTerm=D0KML5
Cluster-8366.89869	D0KML5	PHI:2735	RsmA	55208	Pectobacterium_wasabiae	increased_virulence_(hypervirulence)	4097	Nicotiana	http://www.phi-base.org/searchFacet.htm?queryTerm=D0KML5
Cluster-8366.89870	D0KML5	PHI:2735	RsmA	55208	Pectobacterium_wasabiae	increased_virulence_(hypervirulence)	4097	Nicotiana	http://www.phi-base.org/searchFacet.htm?queryTerm=D0KML5
Cluster-8366.89960	B2SRG8	PHI:1137	raxH	347	Xanthomonas_oryzae	increased_virulence_(hypervirulence)	4530	Oryza	http://www.phi-base.org/searchFacet.htm?queryTerm=B2SRG8
Cluster-8366.90106	B2SI02	PHI:1139	raxQ	347	Xanthomonas_oryzae	increased_virulence_(hypervirulence)	4530	Oryza	http://www.phi-base.org/searchFacet.htm?queryTerm=B2SI02
Cluster-8366.90421	Q9A0A2	PHI:5386	S5nA	1358	Lactococcus_lactis	increased_virulence_(hypervirulence)	9606	Homo	http://www.phi-base.org/searchFacet.htm?queryTerm=Q9A0A2
Cluster-8366.90422	Q9A0A2	PHI:5386	S5nA	1358	Lactococcus_lactis	increased_virulence_(hypervirulence)	9606	Homo	http://www.phi-base.org/searchFacet.htm?queryTerm=Q9A0A2
Cluster-8366.90423	Q9A0A2	PHI:5386	S5nA	1358	Lactococcus_lactis	increased_virulence_(hypervirulence)	9606	Homo	http://www.phi-base.org/searchFacet.htm?queryTerm=Q9A0A2
Cluster-8366.9046	G0T3B3	PHI:2401	CaRING1	339__317__272952	Xanthomonas_campestris__Pseudomonas_syringae__Hyaloperonospora_arabidopsidis	increased_virulence_(hypervirulence)__reduced_virulence	3702	Arabidopsis	http://www.phi-base.org/searchFacet.htm?queryTerm=G0T3B3
Cluster-8366.9069	K9Y567	PHI:4506	So_(soft)	35717	Epichloe_festucae	increased_virulence_(hypervirulence)	4606	Festuca	http://www.phi-base.org/searchFacet.htm?queryTerm=K9Y567
Cluster-8366.91393	Q8Y9V8	PHI:3105	Lmo0412	1639	Listeria_monocytogenes	increased_virulence_(hypervirulence)	10090	Mus	http://www.phi-base.org/searchFacet.htm?queryTerm=Q8Y9V8
Cluster-8366.91576	Q6FM27	PHI:3793	ANP1	5478	Candida_glabrata	increased_virulence_(hypervirulence)	10090	Mus	http://www.phi-base.org/searchFacet.htm?queryTerm=Q6FM27
Cluster-8366.91680	D0ZKI3	PHI:4694	bcsA	28901	Salmonella_enterica	increased_virulence_(hypervirulence)	10090	Mus	http://www.phi-base.org/searchFacet.htm?queryTerm=D0ZKI3
Cluster-8366.91681	D0ZKI3	PHI:4694	bcsA	28901	Salmonella_enterica	increased_virulence_(hypervirulence)	10090	Mus	http://www.phi-base.org/searchFacet.htm?queryTerm=D0ZKI3
Cluster-8366.91957	O05853	PHI:3628	Rv3213c	1773	Mycobacterium_tuberculosis	increased_virulence_(hypervirulence)	10090	Mus	http://www.phi-base.org/searchFacet.htm?queryTerm=O05853
Cluster-8366.92138	P9WN39	PHI:7587	Rv2220_(glnA1)	1773	Mycobacterium_tuberculosis	increased_virulence_(hypervirulence)	9606	Homo	http://www.phi-base.org/searchFacet.htm?queryTerm=P9WN39
Cluster-8366.92139	P9WN39	PHI:7587	Rv2220_(glnA1)	1773	Mycobacterium_tuberculosis	increased_virulence_(hypervirulence)	9606	Homo	http://www.phi-base.org/searchFacet.htm?queryTerm=P9WN39
Cluster-8366.92140	P9WN39	PHI:7587	Rv2220_(glnA1)	1773	Mycobacterium_tuberculosis	increased_virulence_(hypervirulence)	9606	Homo	http://www.phi-base.org/searchFacet.htm?queryTerm=P9WN39
Cluster-8366.92141	P9WN39	PHI:7587	Rv2220_(glnA1)	1773	Mycobacterium_tuberculosis	increased_virulence_(hypervirulence)	9606	Homo	http://www.phi-base.org/searchFacet.htm?queryTerm=P9WN39
Cluster-8366.92142	P9WN39	PHI:7587	Rv2220_(glnA1)	1773	Mycobacterium_tuberculosis	increased_virulence_(hypervirulence)	9606	Homo	http://www.phi-base.org/searchFacet.htm?queryTerm=P9WN39
Cluster-8366.92214	A3M2U3	PHI:7809	adeN	470	Acinetobacter_baumannii	increased_virulence_(hypervirulence)	7137	Galleria	http://www.phi-base.org/searchFacet.htm?queryTerm=A3M2U3
Cluster-8366.92215	A3M2U3	PHI:7809	adeN	470	Acinetobacter_baumannii	increased_virulence_(hypervirulence)	7137	Galleria	http://www.phi-base.org/searchFacet.htm?queryTerm=A3M2U3
Cluster-8366.9227	Q3I4V7	PHI:674	Can2	5207	Cryptococcus_neoformans	increased_virulence_(hypervirulence)__unaffected_pathogenicity	10090	Mus	http://www.phi-base.org/searchFacet.htm?queryTerm=Q3I4V7
Cluster-8366.9430	Q4WQ36	PHI:6751	Fbx23	746128	Aspergillus_fumigatus	increased_virulence_(hypervirulence)	10090	Mus	http://www.phi-base.org/searchFacet.htm?queryTerm=Q4WQ36
Cluster-8366.9731	K9Y567	PHI:4506	So_(soft)	35717	Epichloe_festucae	increased_virulence_(hypervirulence)	4606	Festuca	http://www.phi-base.org/searchFacet.htm?queryTerm=K9Y567
Cluster-8366.9733	O52658	PHI:8556	Acp1_(PA1869)	287	Pseudomonas_aeruginosa	increased_virulence_(hypervirulence)	10090	Mus	http://www.phi-base.org/searchFacet.htm?queryTerm=O52658
Cluster-8366.9740	H2FL17	PHI:3242__PHI:4477	rpfF__RpfF	2371	Xylella_fastidiosa	increased_virulence_(hypervirulence)	29760	Vitis	http://www.phi-base.org/searchFacet.htm?queryTerm=H2FL17
Cluster-8366.992	I1RA06	PHI:6258	DHS	5518	Fusarium_graminearum	increased_virulence_(hypervirulence)__unaffected_pathogenicity	4565	Triticum	http://www.phi-base.org/searchFacet.htm?queryTerm=I1RA06
Cluster-8366.993	I1RA06	PHI:6258	DHS	5518	Fusarium_graminearum	increased_virulence_(hypervirulence)__unaffected_pathogenicity	4565	Triticum	http://www.phi-base.org/searchFacet.htm?queryTerm=I1RA06
Cluster-8467.0	Q9A0A2	PHI:5386	S5nA	1358	Lactococcus_lactis	increased_virulence_(hypervirulence)	9606	Homo	http://www.phi-base.org/searchFacet.htm?queryTerm=Q9A0A2
Cluster-8657.0	Q9A0A2	PHI:5386	S5nA	1358	Lactococcus_lactis	increased_virulence_(hypervirulence)	9606	Homo	http://www.phi-base.org/searchFacet.htm?queryTerm=Q9A0A2
Cluster-8677.0	B2SI02	PHI:1139	raxQ	347	Xanthomonas_oryzae	increased_virulence_(hypervirulence)	4530	Oryza	http://www.phi-base.org/searchFacet.htm?queryTerm=B2SI02
Cluster-868.0	B3VA60	PHI:4198__PHI:4846	CovR__covR	1314	Streptococcus_pyogenes	increased_virulence_(hypervirulence)__reduced_virulence	9606	Homo	http://www.phi-base.org/searchFacet.htm?queryTerm=B3VA60
Cluster-8812.0	G1UB67	PHI:2972	Efg1p	5476	Candida_albicans	increased_virulence_(hypervirulence)	10090	Mus	http://www.phi-base.org/searchFacet.htm?queryTerm=G1UB67
Cluster-8895.0	A0A1S7DPR5	PHI:8508	AS87_RS09170_(bioF)	34085	Riemerella_anatipestifer	increased_virulence_(hypervirulence)__reduced_virulence	8839	Anas	http://www.phi-base.org/searchFacet.htm?queryTerm=A0A1S7DPR5
Cluster-9186.0	O69730	PHI:3615	tcrX	1773	Mycobacterium_tuberculosis	increased_virulence_(hypervirulence)	10090	Mus	http://www.phi-base.org/searchFacet.htm?queryTerm=O69730
Cluster-9210.0	B2SRG1	PHI:1141	raxB	347	Xanthomonas_oryzae	increased_virulence_(hypervirulence)	4530	Oryza	http://www.phi-base.org/searchFacet.htm?queryTerm=B2SRG1
Cluster-9672.1	Q6D803	PHI:8933	rsmS_(ECA1172)	29471	Pectobacterium_atrosepticum	increased_virulence_(hypervirulence)	4113	Solanum	http://www.phi-base.org/searchFacet.htm?queryTerm=Q6D803
Cluster-9865.0	A0QHC4	PHI:7990	LysX	1764	Mycobacterium_avium	increased_virulence_(hypervirulence)	9606	Homo	http://www.phi-base.org/searchFacet.htm?queryTerm=A0QHC4
